# Supplementary material for: Molecular Composition of Organic Peroxides in Secondary Organic Aerosols Revealed by Peroxide-Iodide Reactivity
Source: Environ Sci Technol. 2025 Aug 7;59(32):17126–36. doi: 10.1021/acs.est.5c03241 (PMC12369007; doi:10.1021/acs.est.5c03241)
Supplement: Supplementary file 2 [file es5c03241_si_002.xlsx]

## Sheet: Tabelle1
	rank #	compound ID	formula	RT (min)	intensity	fraction (%)	k1st (d-1)	τ (d)	primary adduct	[M+Na]+	[M+NH4]+	[M+H]+	[M+K]+	[M+Na-H2O]+	[M+NH4-H2O]+	[M+H-H2O]+
	1	9612	C20H32O5	20.6974	5.39322e+06	5.80541	0.159356	6.27524	[M+Na]+	√	√	√
	2	8788	C16H26O5	19.8603	5.20122e+06	5.59873	0.0553238	18.0754	[M+Na]+	√		√	√
	3	9820	C20H32O5	20.975	5.00067e+06	5.38285	0.0398295	25.107	[M+Na]+	√	√		√
	4	1622	C10H16O5	9.34018	2.73911e+06	2.94845	14.6001	0.0684925	[M+Na]+	√	√	√
	5	2016	C10H18O4	10.0785	2.02044e+06	2.17486	0.0317938	31.4527	[M+Na]+	√		√
	6	9128	C17H30O5	20.1605	1.91256e+06	2.05873	0.0347423	28.7834	[M+Na]+	√	√					√
	7	6547	C20H32O7	16.8781	1.89378e+06	2.03851	0.0822174	12.1629	[M+Na]+	√	√	√
	8	7264	C20H32O6	17.7782	1835000	1.97524	12.3662	0.0808657	[M+Na]+	√	√			√	√
	9	4998	C18H28O7	15.1898	1.64889e+06	1.77491	0.0244475	40.9041	[M+Na]+	√	√
	10	2769	C10H18O5	11.0882	1.64511e+06	1.77084	10.6891	0.0935531	[M+Na-H2O]+	√				√	√
	11	4830	C18H28O9	15.0448	1.53478e+06	1.65208	0.183065	5.46253	[M+H]+		√	√				√
	12	4504	C17H26O7	14.677	1.51289e+06	1.62851	0.0807285	12.3872	[M+H]+		√	√
	13	5481	C16H26O7	15.8306	1.39133e+06	1.49767	0.116982	8.54832	[M+Na]+	√	√	√	√			√
	14	1757	C8H12O5	9.52158	1.35078e+06	1.45401	0.0987192	10.1297	[M+Na]+	√	√					√
	15	3900	C12H20O5	13.5709	1.26144e+06	1.35785	21.2232	0.0471182	[M+Na]+	√			√		√
	16	8933	C34H50O10	19.9045	907211	0.976546	0.0878825	11.3788	[M+H]+			√
	17	9057	C19H30O5	20.1105	785456	0.845485	0.0794833	12.5813	[M+Na]+	√
	18	7195	C21H34O7	17.6977	772911	0.831982	0.905953	1.10381	[M+Na]+	√	√
	19	6322	C20H32O9	16.5896	753567	0.811159	0.456874	2.18879	[M+Na]+	√
	20	1697	C11H20O5	9.5046	751356	0.808779	9.57143	0.104478	[M+Na]+	√
	21	2620	C9H16O3	10.7552	720656	0.775733	0.0874818	11.4309	[M+Na]+	√
	22	10445	C20H32O6	21.966	716111	0.770841	0.0845054	11.8336	[M+Na]+	√				√	√
	23	6254	C20H32O8	16.4792	667250	0.718245	1.1435	0.874505	[M+Na]+	√	√
	24	5140	C10H18O3	15.3443	633078	0.681462	3.34834	0.298656	[M+Na]+	√	√
	25	9226	C19H30O5	20.2337	626089	0.673939	0.0388987	25.7078	[M+Na]+	√	√
	26	1576	C9H16O6	9.31085	599289	0.64509	0.158419	6.31236	[M+Na]+	√
	27	6530	C17H28O7	16.8398	597022	0.64265	0.0947087	10.5587	[M+Na]+	√	√
	28	2030	C11H20O6	10.1327	592956	0.638273	0.387038	2.58372	[M+Na]+	√
	29	5322	C19H30O7	15.5969	590333	0.63545	0.166364	6.0109	[M+Na]+	√	√	√
	30	10276	C20H32O6	21.7277	581040	0.625447	0.217576	4.5961	[M+Na]+	√	√	√
	31	10411	C27H44O9	21.9712	571800	0.615501	1.29503	0.772185	[M+Na]+	√	√
	32	1674	C9H14O4	9.3354	571533	0.615213	0.404895	2.46978	[M+H]+			√
	33	4959	C19H32O9	15.1533	567238	0.610589	0.180405	5.54309	[M+Na]+	√						√
	34	7629	C22H36O7	18.1195	560871	0.603737	0.608733	1.64276	[M+Na]+	√
	35	3854	C16H26O8	13.4489	529271	0.569722	0.412358	2.42508	[M+Na]+	√	√
	36	8681	C20H30O6	19.7118	511389	0.550472	0.18408	5.43242	[M+Na]+	√	√	√
	37	7936	C20H30O5	18.5951	509433	0.548367	0.171663	5.82536	[M+Na]+	√	√
	38	7145	C19H30O6	17.6451	506033	0.544708	0.123842	8.07481	[M+Na]+	√	√	√
	39	5029	C17H28O6	15.2022	504378	0.542925	0.118141	8.46447	[M+Na]+	√		√
	40	7046	C21H34O7	17.5379	499567	0.537747	0.783826	1.27579	[M+Na]+	√	√
	41	9169	C16H26O4	20.1979	496689	0.534649	0.0490803	20.3748	[M+Na]+	√	√
	42	4668	C19H30O8	14.7936	488789	0.526145	1.89536	0.527604	[M+Na]+	√
	43	8233	C19H30O7	18.8787	478022	0.514556	0.421452	2.37275	[M+NH4]+	√	√		√
	44	6425	C19H30O7	16.7042	473600	0.509795	48	0.0208333	[M+Na]+	√	√
	45	5905	C19H30O7	16.1521	472611	0.508731	0.405366	2.46691	[M+Na]+	√
	46	9061	C20H32O6	20.1075	450556	0.48499	0.878901	1.13778	[M+Na]+	√		√
	47	100411	C10H18O6	6.55545	436511	0.469872	10.0782	0.0992237	[M+Na]+	√	√
	48	8970	C19H30O5	19.957	428600	0.461356	0.298468	3.35045	[M+NH4]+		√
	49	8990	C20H32O6	19.9858	417156	0.449037	0.482938	2.07066	[M+Na]+	√		√
	50	6463	C20H32O8	16.752	414211	0.445868	0.919121	1.088	[M+Na]+	√	√
	51	7141	C21H34O9	17.6527	412033	0.443524	48	0.0208333	[M+Na]+	√	√
	52	8940	C19H30O6	19.9295	399689	0.430236	0.10907	9.16843	[M+Na]+	√	√
	53	4238	C12H18O4	14.1243	397700	0.428095	0.0990248	10.0985	[M+Na]+	√	√
	54	8977	C20H30O6	19.9742	393844	0.423945	0.246703	4.05346	[M+Na]+	√	√	√
	55	7926	C20H32O8	18.5849	391056	0.420942	0.154491	6.47288	[M+Na]+	√	√
	56	4288	C17H28O7	14.1672	381988	0.411181	0.483374	2.06879	[M+Na]+	√
	57	6998	C20H32O8	17.4428	370900	0.399247	1.09184	0.915887	[M+Na]+	√		√
	58	6755	C20H30O8	17.181	368144	0.39628	0.0144349	69.2767	[M+Na]+	√	√
	59	6648	C20H32O8	17.0115	363062	0.39081	0.742857	1.34615	[M+Na]+	√	√
	60	8942	C16H28O5	19.9319	360111	0.387633	1.28872	0.775962	[M+Na]+	√	√
	61	8781	C20H32O7	19.8263	357022	0.384308	0.318707	3.13768	[M+Na]+	√	√
	62	8401	C19H30O7	19.1718	354150	0.381216	48	0.0208333	[M+NH4]+		√
	63	5435	C20H30O8	15.764	352100	0.37901	2.31603	0.431773	[M+H]+		√	√
	64	9201	C19H30O6	20.2411	351533	0.3784	0.0449871	22.2286	[M+Na]+	√	√
	65	199	C6H8O3	5.62045	351500	0.378364	48	0.0208333	[M+H]+			√
	66	1217	C9H14O4	8.431	349044	0.375721	48	0.0208333	[M+Na]+	√
	67	9186	C21H34O6	20.2276	344644	0.370984	0.479609	2.08503	[M+Na]+	√	√
	68	6312	C20H30O8	16.5683	340022	0.366009	0.0761946	13.1243	[M+Na]+	√		√
	69	1010445	C20H32O6	22.0703	339780	0.365748	0.0563951	17.732	[M+NH4]+		√			√	√
	70	7690	C16H26O6	18.2619	337778	0.363593	0.0251596	39.7462	[M+Na]+	√	√
	71	4761	C18H30O7	14.8799	334400	0.359957	0.0665801	15.0195	[M+Na]+	√	√
	72	1955	C8H12O4	9.9837	331033	0.356333	6.55619	0.152528	[M+H]+	√		√
	73	6778	C17H28O7	17.2061	328767	0.353893	0.0733696	13.6296	[M+Na]+	√	√	√
	74	4498	C19H30O7	14.6715	328556	0.353666	0.0389405	25.6802	[M+NH4]+		√
	75	313	C7H12O4	6.23487	328240	0.353326	0.105231	9.50292	[M+Na]+	√		√
	76	8161	C21H34O8	18.7877	325533	0.350413	1.10776	0.902722	[M+Na]+	√	√
	77	6962	C21H34O9	17.4003	320258	0.344735	1.52128	0.657339	[M+Na]+	√	√
	78	4213	C17H26O8	14.0684	317856	0.342148	0.184685	5.41463	[M+Na]+	√	√	√
	79	9506	C18H30O5	20.6195	314178	0.338189	21.2193	0.0471269	[M+Na]+	√	√			√
	80	5495	C20H32O7	15.853	312756	0.336658	0.800707	1.2489	[M+NH4]+		√					√
	81	9402	C30H48O8	20.4566	299933	0.322856	0.43828	2.28165	[M+Na]+	√	√
	82	8200	C20H32O6	18.8759	296822	0.319507	0.330636	3.02448	[M+Na]+	√	√
	83	5082	C19H30O9	15.3096	287125	0.309069	31.2258	0.0320248	[M+Na]+	√	√	√
	84	7193	C18H28O6	17.6734	278978	0.300299	0.553049	1.80816	[M+Na]+	√	√	√
	85	7855	C22H36O7	18.4659	275456	0.296508	0.584781	1.71004	[M+Na]+	√	√
	86	4472	C16H26O8	14.5491	269956	0.290587	0.422495	2.36689	[M+Na]+	√
	87	5717	C16H26O6	16.051	265511	0.285803	0.0792217	12.6228	[M+Na]+	√	√				√	√
	88	7405	C16H26O6	17.8954	260556	0.280469	0.0797275	12.5427	[M+Na]+	√	√
	89	5133	C17H28O6	15.3543	259086	0.278887	0.342092	2.92319	[M+Na]+	√	√
	90	6332	C22H36O8	16.6063	257756	0.277455	0.816313	1.22502	[M+NH4]+	√	√
	91	4044	C15H24O6	13.8161	255511	0.275039	42.2758	0.0236542	[M+Na]+	√	√			√
	92	1402	C10H14O5	8.886	253529	0.272905	0.155174	6.4444	[M+H]+		√	√
	93	6722	C19H30O8	17.1072	252714	0.272028	0.35013	2.85608	[M+Na]+	√	√	√
	94	8455	C18H28O5	19.3912	252133	0.271403	0.240401	4.15971	[M+NH4]+		√
	95	5631	C21H34O8	15.9412	251633	0.270865	1.72826	0.578618	[M+Na]+	√	√
	96	10190	C18H28O4	21.5017	250611	0.269764	0.297702	3.35906	[M+Na]+	√	√
	97	3737	C17H28O9	13.3297	248767	0.267779	0.893736	1.1189	[M+Na]+	√				√
	98	7310	C22H36O6	17.7883	246533	0.265375	15.0794	0.0663154	[M+NH4]+		√				√
	99	6817	C17H28O6	17.2743	243867	0.262504	0.516281	1.93693	[M+Na]+	√	√
	100	1573	C10H18O6	9.28785	240417	0.258791	48	0.0208333	[M+Na]+	√
	101	7430	C20H34O6	17.9184	240089	0.258438	0.0569967	17.5449	[M+Na]+	√	√
	102	6990	C18H30O6	17.4213	239667	0.257983	0.0883567	11.3178	[M+Na]+	√	√
	103	4986	C20H32O7	15.1959	239444	0.257744	0.0294075	34.0049	[M+NH4]+		√
	104	5390	C21H34O8	15.7241	236638	0.254723	0.899384	1.11187	[M+Na]+	√
	105	5596	C16H26O9	15.9097	233722	0.251585	0.132086	7.57083	[M+Na]+	√	√
	106	9248	C20H32O7	20.2694	233522	0.251369	0.0425919	23.4786	[M+Na]+	√	√
	107	5933	C19H30O8	16.1585	230656	0.248284	0.6667	1.49992	[M+Na]+	√	√	√
	108	8436	C20H32O6	19.2511	225867	0.243129	0.0512748	19.5028	[M+Na]+	√	√
	109	6033	C19H30O9	16.2739	225500	0.242734	0.192797	5.18679	[M+NH4]+		√	√
	110	4874	C20H34O10	15.0772	224683	0.241855	0.726921	1.37567	[M+NH4-H2O]+	√	√				√
	111	7699	C22H36O9	18.289	222522	0.239529	48	0.0208333	[M+Na]+	√	√
	112	5798	C21H36O7	16.08	217976	0.234635	0.586689	1.70448	[M+Na]+	√	√
	113	9244	C30H48O8	20.2539	214306	0.230684	0.472054	2.1184	[M+Na]+	√	√
	114	106254	C20H34O9	16.4372	204600	0.220237	0.122008	8.19615	[M+Na]+	√	√
	115	8387	C27H44O11	19.167	203936	0.219522	3.43177	0.291395	[M+Na]+	√	√
	116	10571	C28H46O9	22.3454	191311	0.205932	0.733497	1.36333	[M+Na]+	√	√
	117	7646	C18H28O6	18.1527	190729	0.205305	0.136722	7.31413	[M+Na]+	√	√	√
	118	8741	C18H28O5	19.7969	188567	0.202978	0.110264	9.06914	[M+Na]+	√	√
	119	7639	C21H34O9	18.1255	185622	0.199809	6.34087	0.157707	[M+Na]+	√
	120	5595	C18H28O7	15.9713	181838	0.195735	0.591772	1.68984	[M+H]+			√
	121	9708	C23H38O8	20.8566	181633	0.195515	0.230146	4.34506	[M+Na]+	√	√
	122	735	C10H12O4	7.1128	180391	0.194178	33.3903	0.0299488	[M+H]+			√
	123	390	C6H10O3	6.5837	174456	0.187789	0.330205	3.02842	[M+Na]+	√
	124	6831	C21H34O8	17.3006	174367	0.187693	0.470168	2.1269	[M+Na]+	√	√
	125	5262	C19H30O8	15.4813	173311	0.186557	0.208338	4.7999	[M+H]+			√
	126	6449	C16H26O7	16.723	167144	0.179919	0.0972469	10.2831	[M+Na]+	√	√	√
	127	5450	C19H32O9	15.7838	165360	0.177998	2.40008	0.416653	[M+Na]+	√
	128	3477	C11H18O5	12.6618	162067	0.174453	48	0.0208333	[M+Na]+	√
	129	8379	C30H48O12	19.1597	161233	0.173556	0.77	1.2987	[M+Na]+	√	√
	130	8618	C16H26O7	19.6614	157233	0.16925	0.0237122	42.1725	[M+NH4]+		√
	131	5237	C21H34O8	15.4493	151489	0.163067	0.219532	4.55514	[M+NH4]+	√	√
	132	9930	C16H26O5	21.0911	150056	0.161524	0.0944275	10.5901	[M+Na]+	√	√	√
	133	8356	C15H26O4	19.0962	149756	0.161201	0.0274978	36.3666	[M+Na]+	√		√
	134	4449	C15H24O7	14.5291	146700	0.157912	0.0556618	17.9656	[M+Na]+	√	√	√
	135	558	C10H18O7	6.87425	144754	0.155817	25.1498	0.0397617	[M+Na]+	√
	136	6084	C16H26O7	16.3276	142657	0.15356	2.61666	0.382166	[M+Na]+	√		√
	137	2806	C11H18O5	11.2763	140950	0.151722	41.2822	0.0242235	[M+Na]+	√	√
	138	6035	C21H34O9	16.2856	136456	0.146884	0.481425	2.07717	[M+NH4]+		√
	139	10309	C16H26O4	21.8296	134100	0.144349	0.0168301	59.4172	[M+Na]+	√
	140	7868	C28H44O11	18.465	133491	0.143693	48	0.0208333	[M+Na]+	√	√		√			√
	141	10625	C28H46O7	22.4502	131183	0.141209	0.340787	2.93439	[M+Na]+	√	√
	142	10876	C25H40O5	22.9695	130850	0.14085	0.090581	11.0398	[M+Na]+	√	√	√				√
	143	2800	C12H18O5	11.254	127344	0.137077	0.0437297	22.8678	[M+Na]+	√			√
	144	6769	C19H32O8	17.1849	125940	0.135565	0.238203	4.1981	[M+Na]+	√	√
	145	6659	C21H34O8	17.0668	123463	0.132899	0.395612	2.52773	[M+Na]+	√	√
	146	5536	C17H22O6	15.8568	122033	0.13136	0.212039	4.71611	[M+H]+			√
	147	6146	C22H36O8	16.4194	121576	0.130867	0.416538	2.40074	[M+Na]+	√
	148	7346	C19H30O8	17.77	120573	0.129788	0.0859389	11.6362	[M+Na]+	√	√
	149	8166	C29H46O12	18.8113	116888	0.125821	4.72723	0.21154	[M+Na]+	√	√
	150	10043	C27H44O11	21.2719	116412	0.125309	3.49537	0.286093	[M+Na]+	√	√
	151	8500	C22H36O8	19.3614	114429	0.123174	0.574666	1.74014	[M+Na]+	√	√
	152	6654	C15H24O5	17.0552	112504	0.121103	0.0419303	23.8491	[M+Na]+	√
	153	9583	C20H34O5	20.6902	111360	0.119871	0.152184	6.57099	[M+Na]+	√	√
	154	8671	C20H32O7	19.6997	110008	0.118415	0.0494976	20.203	[M+NH4]+		√
	155	10030	C18H28O4	21.2265	109574	0.117949	0.0809843	12.3481	[M+Na]+	√
	156	10260	C26H42O9	21.6818	109087	0.117424	0.226978	4.40571	[M+Na]+	√
	157	8568	C20H34O8	19.429	108522	0.116816	0.238514	4.19262	[M+NH4-H2O]+	√	√				√
	158	7115	C21H34O8	17.6193	107393	0.115601	0.467812	2.13761	[M+Na]+	√	√
	159	5692	C20H30O7	15.9869	107250	0.115447	1.42834	0.700113	[M+Na]+	√
	160	8759	C20H30O5	19.7987	107083	0.115267	0.0358355	27.9053	[M+Na]+	√	√
	161	6796	C19H32O7	17.257	106710	0.114865	0.124497	8.03234	[M+NH4]+		√
	162	3489	C12H20O5	12.6877	106663	0.114815	0.087946	11.3706	[M+Na]+	√
	163	8466	C15H24O5	19.3282	105347	0.113398	0.158261	6.31867	[M+Na]+	√		√
	164	10174	C25H42O9	21.4853	105332	0.113382	0.529016	1.8903	[M+Na]+	√	√
	165	7146	C21H36O8	17.6493	105028	0.113055	1.2582	0.794785	[M+Na]+	√
	166	10215	C20H32O5	21.5999	103868	0.111806	0.0690506	14.4821	[M+Na]+	√	√
	167	7015	C17H28O7	17.5173	103637	0.111557	0.189015	5.2906	[M+Na]+	√		√			√
	168	7653	C25H40O10	18.168	102786	0.110641	1.33768	0.747562	[M+Na]+	√	√
	169	4762	C17H26O6	14.8624	101460	0.109214	0.10424	9.59321	[M+NH4]+		√
	170	7673	C15H26O5	18.2058	99091.4	0.106665	29.349	0.0340727	[M+Na]+	√				√
	171	9714	C26H42O9	20.8728	98744.4	0.106291	1.3813	0.723955	[M+Na]+	√	√
	172	3749	C14H22O6	13.3609	98404.4	0.105925	19.5377	0.0511832	[M+Na]+	√				√
	173	2684	C13H18O6	10.9359	97952.2	0.105438	0.0544196	18.3757	[M+H]+			√
	174	9927	C30H48O9	21.0771	95962.2	0.103296	0.57466	1.74016	[M+Na]+	√	√
	175	8264	C19H30O6	18.9467	94036.7	0.101224	0.241696	4.13743	[M+Na]+	√	√	√
	176	6537	C19H32O8	16.8892	93398	0.100536	0.27976	3.57449	[M+Na]+	√	√					√
	177	7866	C27H42O10	18.4857	93226.7	0.100352	1.09208	0.915683	[M+Na]+	√	√
	178	1567	C10H14O5	9.1968	91571.1	0.0985695	0.336455	2.97216	[M+Na]+	√
	179	8716	C16H28O5	19.7585	90415.6	0.0973257	12.2346	0.0817353	[M+NH4]+		√
	180	10606	C26H44O7	22.3685	89707.8	0.0965638	0.138747	7.20734	[M+Na]+	√	√
	181	6587	C18H28O7	16.9105	88855.6	0.0956465	0.194009	5.15439	[M+Na]+	√	√	√
	182	918	C10H16O6	7.7237	88407.8	0.0951645	0.506642	1.97378	[M+NH4]+		√
	183	6932	C19H28O5	17.3854	88402.2	0.0951585	0.101305	9.87122	[M+Na]+	√	√
	184	8551	C20H30O6	19.4409	88123.3	0.0948583	0.318892	3.13586	[M+NH4]+		√
	185	5310	C18H28O9	15.5852	88004.4	0.0947303	0.186514	5.36154	[M+H]+			√
	186	5709	C17H30O7	16.0292	87923.3	0.094643	0.0764728	13.0765	[M+NH4]+		√
	187	5500	C22H36O7	15.861	87815.6	0.094527	0.795382	1.25726	[M+NH4]+		√
	188	9966	C19H30O6	21.1295	86681.1	0.0933058	0.706113	1.4162	[M+Na]+	√	√
	189	4208	C15H26O8	14.0455	86452.5	0.0930597	0.0954871	10.4726	[M+Na]+	√
	190	8399	C22H36O8	19.176	84561.1	0.0910238	0.604349	1.65467	[M+Na]+	√	√
	191	6970	C20H30O8	17.4341	83933.3	0.090348	0.0586129	17.0611	[M+Na]+	√	√
	192	8204	C21H34O7	18.8671	83703.3	0.0901005	0.415386	2.4074	[M+NH4]+		√
	193	8644	C19H32O6	19.6523	83487.8	0.0898684	0.153325	6.52211	[M+Na]+	√
	194	5400	C14H24O6	15.7823	82501.2	0.0888065	0.209696	4.76881	[M+Na-H2O]+	√				√
	195	108781	C20H34O8	19.8869	80775.6	0.0869489	3.37336	0.29644	[M+Na]+	√	√
	196	2005	C10H16O5	10.0527	79763.8	0.0858598	0.400539	2.49664	[M+NH4]+		√
	197	6307	C18H28O6	16.5691	79752.9	0.0858481	48	0.0208333	[M+NH4]+		√
	198	8791	C23H38O10	19.8751	79570	0.0856512	0.357595	2.79646	[M+Na]+	√
	199	1458	C10H14O6	9.0165	79421.1	0.085491	0.0245587	40.7187	[M+Na]+	√
	200	8506	C17H26O4	19.3415	79316.7	0.0853785	0.0864514	11.5672	[M+H]+			√
	201	8451	C26H42O10	19.2724	79166.3	0.0852167	0.87	1.14943	[M+Na]+	√
	202	7548	C27H42O11	18.0237	77608.8	0.0835401	1.66278	0.601401	[M+Na]+	√
	203	9053	C20H32O7	20.0768	77261.2	0.083166	0.033171	30.1468	[M+NH4]+		√
	204	7830	C29H46O13	18.4553	76961.4	0.0828433	3.46066	0.288962	[M+Na]+	√	√
	205	9399	C18H30O5	20.4406	76782.2	0.0826504	28.3026	0.0353324	[M+Na]+	√	√
	206	8149	C28H44O10	18.7682	76615.9	0.0824713	0.578947	1.72727	[M+Na]+	√	√
	207	10287	C28H46O11	21.7625	76335	0.082169	2.82916	0.353462	[M+Na]+	√	√
	208	8257	C26H42O10	18.9042	76238.9	0.0820655	0.236948	4.22033	[M+Na]+	√
	209	7730	C27H42O10	18.3182	75816.7	0.0816111	1.70345	0.587043	[M+Na]+	√	√
	210	8039	C22H36O9	18.6655	75653.3	0.0814352	8.08532	0.123681	[M+Na]+	√	√
	211	7492	C29H46O11	17.9923	74976.7	0.0807069	0.897385	1.11435	[M+Na]+	√	√
	212	10367	C26H42O10	21.9031	74065	0.0797255	0.220588	4.53335	[M+Na]+	√	√
	213	7723	C19H30O6	18.2977	72767.8	0.0783291	0.0444687	22.4877	[M+NH4]+		√	√
	214	7913	C19H30O5	18.5658	72604.4	0.0781533	3.08322	0.324336	[M+Na]+	√	√
	215	9763	C30H48O9	20.9329	72191.1	0.0777084	0.591779	1.68982	[M+Na]+	√	√
	216	8766	C29H46O8	19.7958	70802.2	0.0762134	0.423069	2.36368	[M+Na]+	√
	217	8833	C27H44O10	19.8764	70584.4	0.0759789	0.752926	1.32815	[M+Na]+	√	√
	218	2259	C8H12O4	10.1754	69585	0.0749031	2.53158	0.395011	[M+Na]+	√
	219	8037	C19H28O6	18.6808	67091.1	0.0722186	0.050511	19.7977	[M+Na]+	√	√
	220	4177	C20H34O10	13.9647	66612.2	0.0717031	10.0465	0.0995375	[M+Na]+	√	√
	221	7113	C19H32O5	17.5996	66158	0.0712142	48	0.0208333	[M+Na]+	√
	222	5854	C22H36O8	16.1211	64892.2	0.0698517	0.412991	2.42136	[M+Na]+	√
	223	10666	C28H46O9	22.5119	64276	0.0691884	1.35206	0.73961	[M+Na]+	√			√
	224	8006	C20H34O7	18.565	63922.2	0.0688076	0.342467	2.91999	[M+NH4]+		√
	225	8346	C17H28O6	19.0968	63068.3	0.0678884	0.925975	1.07994	[M+NH4]+		√
	226	8634	C29H46O9	19.6223	62826.7	0.0676283	0.281194	3.55626	[M+Na]+	√	√
	227	8625	C20H32O8	19.6293	62668.9	0.0674584	0.0442196	22.6144	[M+NH4]+		√
	228	8157	C28H44O9	18.7719	62290.2	0.0670508	1.20332	0.831035	[M+Na]+	√	√
	229	6472	C19H30O9	16.7677	62192.9	0.066946	0.280269	3.568	[M+Na]+	√
	230	9753	C25H42O7	20.9219	61254.4	0.0659359	0.808431	1.23696	[M+Na]+	√	√
	231	7486	C22H38O9	17.993	61196.7	0.0658737	29.1957	0.0342516	[M+Na]+	√
	232	4091	C17H26O7	13.8706	61090	0.0657589	48	0.0208333	[M+NH4]+		√
	233	6556	C19H28O8	16.8961	59600	0.064155	0.130532	7.66097	[M+Na]+	√	√
	234	9712	C25H42O9	20.8681	59393.3	0.0639325	0.913023	1.09526	[M+Na]+	√
	235	4503	C17H26O9	14.6445	59168.9	0.0636909	2.69445	0.371134	[M+H]+			√
	236	4286	C17H26O9	14.1706	59028.9	0.0635402	0.919115	1.088	[M+H]+			√
	237	8036	C20H34O6	18.6686	58677.8	0.0631623	0.0383545	26.0726	[M+Na]+	√
	238	10691	C26H44O9	22.5815	58437.8	0.062904	0.511427	1.95531	[M+Na]+	√	√
	239	6264	C24H38O11	16.4645	57845.6	0.0622665	0.569766	1.75511	[M+Na]+	√	√
	240	9611	C27H44O10	20.6788	57682.2	0.0620907	0.691991	1.44511	[M+Na]+	√
	241	10189	C19H30O6	21.5173	57337.5	0.0617196	1.04838	0.953854	[M+Na]+	√	√
	242	6516	C19H32O9	16.7978	56049.9	0.0603336	0.805658	1.24122	[M+Na]+	√
	243	8547	C26H42O10	19.4244	55834.3	0.0601015	48	0.0208333	[M+NH4]+		√
	244	4462	C19H32O11	14.5328	55755.7	0.0600169	5.189	0.192715	[M+Na]+	√	√
	245	7736	C16H26O7	18.3201	55065	0.0592734	14.8586	0.0673013	[M+Na]+	√	√
	246	8947	C27H44O9	19.8926	54827.8	0.0590181	0.308278	3.24383	[M+Na]+	√
	247	8768	C21H36O8	19.8022	54626.7	0.0588016	0.27615	3.62121	[M+Na]+	√
	248	8129	C30H48O9	18.7682	54438.9	0.0585994	0.500072	1.99971	[M+Na]+	√	√
	249	7466	C19H32O6	17.9829	54191.1	0.0583327	3.02091	0.331027	[M+NH4]+		√
	250	6639	C16H26O7	16.9915	53620	0.057718	0.442714	2.2588	[M+Na]+	√		√
	251	8471	C19H32O5	19.2541	53547.8	0.0576402	0.0141597	70.6229	[M+NH4]+		√
	252	2325	C10H18O7	10.365	53503.3	0.0575924	39.2399	0.0254842	[M+Na]+	√
	253	6126	C23H36O9	16.4139	53361.2	0.0574395	8.43153	0.118602	[M+Na]+	√	√
	254	5365	C16H24O7	15.6958	53153.3	0.0572156	0.150524	6.64346	[M+Na]+	√
	255	9751	C26H44O9	20.9207	52991.1	0.057041	0.38139	2.62199	[M+Na]+	√	√
	256	6806	C20H32O7	17.2517	52065.6	0.0560447	0.0567285	17.6278	[M+H]+			√
	257	7708	C26H42O10	18.2965	51546.7	0.0554862	1.29683	0.771113	[M+NH4]+		√
	258	4657	C15H26O6	14.7676	50673.3	0.0545461	0.123843	8.07475	[M+H]+			√
	259	7718	C22H38O9	18.2967	50497.8	0.0543571	32.5795	0.0306941	[M+Na]+	√
	260	7628	C18H30O7	18.1899	50368.6	0.0542181	4.59119	0.217809	[M+NH4]+		√
	261	7921	C22H36O8	18.5898	49504.4	0.0532879	0.265726	3.76328	[M+NH4]+		√
	262	3697	C14H22O8	13.2481	49205	0.0529656	0.898879	1.1125	[M+H-H2O]+	√				√		√
	263	827	C12H20O4	7.548	48934.4	0.0526743	13.1353	0.0761308	[M+NH4]+		√
	264	7711	C18H28O7	18.2993	48856	0.0525899	0.291514	3.43036	[M+Na]+	√
	265	384	C7H10O4	6.5196	47723.3	0.0513706	0.887052	1.12733	[M+Na]+	√
	266	7420	C18H30O6	17.9144	47455.6	0.0510824	0.0265958	37.5999	[M+NH4]+		√
	267	10479	C26H42O8	22.1576	47318.8	0.0509351	48	0.0208333	[M+Na]+	√	√			√
	268	8557	C30H46O11	19.4243	47021.9	0.0506156	1.55557	0.642852	[M+Na]+	√	√
	269	6182	C19H30O8	16.427	46708.9	0.0502787	0.162512	6.1534	[M+H]+			√
	270	5404	C15H24O7	15.7361	46590	0.0501507	3.69567	0.270587	[M+Na]+	√
	271	8973	C17H28O6	19.9598	45756.7	0.0492537	0.207244	4.82522	[M+NH4]+		√
	272	10547	C25H40O8	22.2663	45394.4	0.0488638	0.401037	2.49354	[M+Na]+	√
	273	2541	C10H14O6	10.7084	44741.1	0.0481605	24.278	0.0411896	[M+Na]+	√	√	√
	274	8073	C19H28O7	18.7072	43424.4	0.0467432	0.0697037	14.3465	[M+Na]+	√
	275	10305	C27H44O8	21.7933	43161.7	0.0464604	1.20929	0.826931	[M+Na]+	√	√
	276	848	C9H12O4	7.5897	43084	0.0463767	2.69296	0.371339	[M+Na]+	√
	277	6447	C14H22O5	16.7196	42977.8	0.0462624	0.351967	2.84117	[M+Na]+	√
	278	11068	C36H58O10	23.4085	42627.8	0.0458857	0.672334	1.48736	[M+Na]+	√	√
	279	8217	C16H26O8	18.8577	41858.9	0.045058	0.0129322	77.3267	[M+NH4]+		√
	280	1508	C9H12O6	9.1006	41775.8	0.0449685	48	0.0208333	[M+Na]+	√	√	√				√
	281	10860	C26H44O9	22.9286	41346.7	0.0445066	0.489276	2.04383	[M+Na]+	√	√
	282	8550	C22H36O7	19.4424	41230	0.0443811	0.0526901	18.9789	[M+NH4-H2O]+		√				√
	283	7380	C24H38O8	17.8704	40821.1	0.0439409	0.79135	1.26366	[M+Na]+	√	√
	284	7899	C16H26O5	18.5407	40247.8	0.0433238	0.0840301	11.9005	[M+NH4]+		√
	285	7209	C20H32O5	17.7183	38578	0.0415264	1.9463	0.513795	[M+NH4]+		√	√
	286	9279	C17H28O6	20.3394	38205.6	0.0411255	0.0923075	10.8334	[M+NH4]+		√
	287	6273	C14H22O5	16.4925	38197.8	0.0411171	1.20169	0.83216	[M+Na]+	√	√
	288	6711	C18H28O8	17.1311	38028.3	0.0409347	2.5077	0.398771	[M+H]+			√
	289	10220	C26H44O10	21.6446	37944.4	0.0408444	2.31101	0.432712	[M+NH4-H2O]+	√	√				√
	290	9851	C22H38O8	20.9847	37861.2	0.0407548	0.283731	3.52446	[M+Na]+	√	√
	291	9504	C30H48O10	20.6152	37354	0.0402088	48	0.0208333	[M+Na]+	√	√
	292	4664	C16H24O7	14.7844	37143.3	0.0399821	27.071	0.03694	[M+NH4]+		√
	293	7631	C21H32O8	18.1195	37066.7	0.0398995	0.0686764	14.561	[M+NH4]+		√
	294	10092	C25H42O8	21.3835	36438.9	0.0392238	0.383302	2.60891	[M+Na]+	√	√
	295	9893	C26H44O9	21.0123	36401.4	0.0391835	0.604902	1.65316	[M+Na-H2O]+	√				√
	296	4405	C18H26O8	14.4519	35312.2	0.038011	0.432108	2.31424	[M+Na]+	√	√
	297	7927	C23H38O8	18.5924	34542.5	0.0371825	0.377326	2.65023	[M+NH4]+		√
	298	9908	C26H42O9	21.0301	34500.8	0.0371376	2.18568	0.457523	[M+Na]+	√
	299	8378	C25H36O5	19.1737	33652.2	0.0362241	4.05224	0.246777	[M+Na]+	√
	300	6545	C14H24O6	16.8885	33506.7	0.0360675	2.75903	0.362446	[M+Na]+	√
	301	10197	C25H42O8	21.5322	33474	0.0360323	0.427742	2.33786	[M+Na]+	√	√
	302	9544	C29H48O10	20.6091	32821.7	0.0353301	1.67182	0.59815	[M+NH4-H2O]+	√					√
	303	9877	C20H30O6	20.9993	32554.3	0.0350423	0.658518	1.51856	[M+NH4]+		√
	304	4447	C17H24O7	14.5165	32043.3	0.0344923	0.159068	6.2866	[M+NH4]+		√
	305	9481	C20H34O7	20.5588	31752.2	0.0341789	29.5842	0.0338019	[M+Na]+	√
	306	4253	C14H22O4	14.1232	31140	0.0335199	0.110006	9.09043	[M+NH4]+		√
	307	9249	C20H30O5	20.2679	30857.5	0.0332158	0.658615	1.51834	[M+NH4]+		√
	308	6849	C28H44O11	17.3088	30763.8	0.0331149	0.216067	4.62819	[M+Na]+	√
	309	8529	C29H46O8	19.3999	29586.7	0.0318479	0.820443	1.21885	[M+Na]+	√	√
	310	8351	C19H28O6	19.0743	29076.7	0.0312989	0.0254447	39.301	[M+NH4]+		√
	311	7326	C20H32O5	17.8254	28514	0.0306932	1.36006	0.735263	[M+H-H2O]+			√				√
	312	5193	C18H26O6	15.4302	28345.6	0.0305119	48	0.0208333	[M+Na]+	√
	313	6518	C22H34O9	16.8194	27884	0.0300151	1.8085	0.552946	[M+NH4]+	√	√
	314	10526	C25H38O8	22.2292	27664.4	0.0297787	0.155496	6.43103	[M+Na]+	√	√
	315	109612	C20H34O6	20.6981	27508.5	0.0296109	29.4954	0.0339036	[M+Na]+	√	√
	316	8890	C17H28O5	19.8815	27334.4	0.0294235	0.0704284	14.1988	[M+NH4]+		√	√
	317	6632	C23H38O11	16.9331	27117.1	0.0291896	0.949404	1.05329	[M+Na]+	√				√
	318	10998	C36H58O10	23.2486	27086.7	0.0291568	1.32531	0.754538	[M+Na]+	√	√
	319	5611	C18H28O9	15.9083	26974	0.0290355	13.4177	0.0745282	[M+H-H2O]+			√				√
	320	6026	C19H28O10	16.2673	26445	0.0284661	35.9501	0.0278164	[M+NH4]+	√	√
	321	3679	C14H20O6	13.1425	26366.4	0.0283815	4.70194	0.212678	[M+H]+		√	√
	322	6176	C21H34O10	16.425	26288	0.0282971	48	0.0208333	[M+NH4]+		√
	323	10685	C28H46O7	22.5587	26256.8	0.0282635	0.638698	1.56569	[M+Na]+	√	√
	324	9344	C32H52O11	20.3995	25957.5	0.0279413	0.600694	1.66474	[M+Na]+	√
	325	10369	C26H40O8	21.9087	25932.2	0.0279141	0.102239	9.78104	[M+Na]+	√	√
	326	9378	C20H34O5	20.416	25893.3	0.0278723	0.361567	2.76574	[M+NH4]+		√
	327	8309	C19H30O5	19.0137	25456.7	0.0274022	0.0333054	30.0252	[M+NH4]+		√
	328	6487	C20H30O9	16.799	25408.9	0.0273508	2.99819	0.333535	[M+NH4]+		√
	329	8943	C25H42O10	19.91	25059.2	0.0269744	0.724012	1.38119	[M+Na]+	√	√
	330	9422	C26H42O11	20.4846	24140	0.0259849	0.578672	1.72809	[M+Na]+	√
	331	11321	C26H42O7	24.241	24122.2	0.0259658	0.386878	2.5848	[M+Na]+	√
	332	8260	C23H36O9	18.9312	23974.4	0.0258067	0.074641	13.3975	[M+Na]+	√
	333	562	C8H12O5	6.8546	23817.8	0.0256381	0.260455	3.83943	[M+H]+			√
	334	4566	C20H32O7	14.6937	23005.6	0.0247638	0.13071	7.65054	[M+H]+			√
	335	9284	C20H30O7	20.2666	22841.4	0.0245871	0.501119	1.99553	[M+NH4]+		√
	336	8008	C16H26O4	18.7042	22420	0.0241335	2.16285	0.462354	[M+H]+			√
	337	7063	C21H32O8	17.5692	22296.7	0.0240007	0.439357	2.27605	[M+Na]+	√	√
	338	7661	C17H28O7	18.1948	22004.4	0.0236862	0.104837	9.53865	[M+H]+			√
	339	6720	C28H44O13	17.1149	21611.1	0.0232628	3.59513	0.278154	[M+Na]+	√
	340	11374	C26H42O7	24.3997	21381.1	0.0230152	0.244784	4.08523	[M+Na]+	√
	341	3846	C14H24O8	13.4034	20861.2	0.0224556	1.96208	0.509663	[M+Na]+	√						√
	342	9961	C26H44O8	21.1273	20238.6	0.0217853	0.422071	2.36927	[M+Na]+	√
	343	10763	C26H44O9	22.6939	20220	0.0217653	14.3117	0.0698729	[M+Na]+	√
	344	7652	C23H38O9	18.1573	19801.2	0.0213146	30.7162	0.0325561	[M+NH4]+		√
	345	10446	C26H44O7	22.0431	19674.9	0.0211786	0.18798	5.31972	[M+Na]+	√	√
	346	9266	C29H48O10	20.3205	19592.8	0.0210902	0.70962	1.40921	[M+Na]+	√
	347	9055	C22H38O10	20.0907	19561.2	0.0210562	1.34823	0.741711	[M+Na]+	√	√
	348	7641	C29H44O11	18.1563	19354.1	0.0208333	6.36479	0.157114	[M+Na]+	√	√
	349	8569	C19H28O6	19.4552	19007.8	0.0204605	1.69976	0.588319	[M+Na]+	√
	350	6316	C15H22O5	16.5667	18891.8	0.0203356	7.26	0.137741	[M+Na]+	√
	351	7635	C20H30O9	18.1319	18670	0.0200969	48	0.0208333	[M+Na]+	√	√
	352	10703	C24H38O7	22.6018	18664.4	0.0200909	0.196843	5.08018	[M+Na]+	√		√
	353	10902	C26H44O9	23.0586	18547	0.0199645	0.746442	1.33969	[M+Na]+	√			√
	354	10885	C28H46O8	23.032	18357.5	0.0197605	1.33983	0.746362	[M+Na]+	√	√
	355	10976	C28H46O8	23.1687	18339.8	0.0197414	0.644529	1.55152	[M+Na]+	√
	356	9705	C21H32O7	20.8343	17697.8	0.0190504	0.191768	5.21463	[M+NH4]+	√	√
	357	9562	C19H32O5	20.6922	17428.9	0.0187609	0.131376	7.61175	[M+NH4]+		√
	358	10488	C26H42O10	22.1903	17385.6	0.0187143	0.485362	2.06032	[M+Na]+	√	√
	359	6238	C19H28O9	16.4505	17173.7	0.0184862	3.01293	0.331903	[M+Na]+	√	√
	360	4783	C16H26O7	14.9298	16930.6	0.0182245	19.1889	0.0521135	[M+H]+			√
	361	11473	C25H40O6	24.8076	16421.1	0.0176761	0.117659	8.4991	[M+Na]+	√
	362	7182	C20H32O7	17.7097	16295.4	0.0175407	2.27394	0.439765	[M+H]+			√
	363	9464	C24H40O8	20.5436	15755.4	0.0169595	21.1617	0.0472551	[M+Na]+	√
	364	9710	C26H44O8	20.8687	15628	0.0168224	0.711549	1.40538	[M+NH4]+		√
	365	11205	C32H54O11	23.9933	14996.2	0.0161424	1.46369	0.683205	[M+Na]+	√	√
	366	9456	C20H30O5	20.51	14417.1	0.015519	48	0.0208333	[M+NH4]+		√
	367	9917	C18H28O6	21.0549	13906.7	0.0149695	0.379407	2.63569	[M+NH4]+		√
	368	10016	C30H48O9	21.1833	13654	0.0146975	0.791097	1.26407	[M+NH4]+		√
	369	10613	C26H44O8	22.3573	13160.9	0.0141667	0.330219	3.0283	[M+Na]+	√
	370	9616	C21H32O7	20.7032	12879.3	0.0138637	0.165304	6.04945	[M+Na]+	√	√
	371	5887	C18H28O9	16.1267	12758.9	0.013734	0.809697	1.23503	[M+H]+			√
	372	1286	C9H12O5	8.5946	12607.8	0.0135714	15.6036	0.0640879	[M+H]+			√
	373	8094	C16H28O6	18.7022	10377	0.0111701	2.84823	0.351096	[M+NH4]+		√
	374	6225	C20H30O11	16.4416	8932.97	0.00961569	37.6326	0.0265727	[M+Na]+	√
