# Supplementary material for: Molecular Composition of Organic Peroxides in Secondary Organic Aerosols Revealed by Peroxide-Iodide Reactivity
Source: Environ Sci Technol. 2025 Aug 7;59(32):17126–36. doi: 10.1021/acs.est.5c03241 (PMC12369007; doi:10.1021/acs.est.5c03241)
Supplement: Supplementary file 3 [file es5c03241_si_003.zip]

Archive with 1 entries (1 files):
- bath_test_20240821_ap_pos_v3.mzbatch
