# Supplementary material for: Molecular Composition of Organic Peroxides in Secondary Organic Aerosols Revealed by Peroxide-Iodide Reactivity
Source: Environ Sci Technol. 2025 Aug 7;59(32):17126–36. doi: 10.1021/acs.est.5c03241 (PMC12369007; doi:10.1021/acs.est.5c03241)
Supplement: Supplementary file 3 [file es5c03241_si_003.zip › bath_test_20240821_ap_pos_v3.mzbatch]

<?xml version="1.0" encoding="UTF-8"?><batch mzmine_version="4.2.0">
    <batchstep method="io.github.mzmine.modules.io.import_rawdata_all.AllSpectralDataImportModule" parameter_version="1">
        <parameter name="File names">
            <file>D:\MZmine running LC-MS files\ap_BubblingKinetic_KI_AFTbigdata_pos_mzML\20231006_KL_apAFT1-1_pos_01.mzML</file>
            <file>D:\MZmine running LC-MS files\ap_BubblingKinetic_KI_AFTbigdata_pos_mzML\20231006_KL_apAFT1-2_pos_01.mzML</file>
            <file>D:\MZmine running LC-MS files\ap_BubblingKinetic_KI_AFTbigdata_pos_mzML\20231006_KL_apAFT2-1_pos_01.mzML</file>
            <file>D:\MZmine running LC-MS files\ap_BubblingKinetic_KI_AFTbigdata_pos_mzML\20231006_KL_apAFT2-2_pos_01.mzML</file>
            <file>D:\MZmine running LC-MS files\ap_BubblingKinetic_KI_AFTbigdata_pos_mzML\20231006_KL_apAFT3-1_pos_01.mzML</file>
            <file>D:\MZmine running LC-MS files\ap_BubblingKinetic_KI_AFTbigdata_pos_mzML\20231006_KL_apAFT3-2_pos_01.mzML</file>
            <file>D:\MZmine running LC-MS files\ap_BubblingKinetic_KI_AFTbigdata_pos_mzML\20231006_KL_apAFT4-1_pos_01.mzML</file>
            <file>D:\MZmine running LC-MS files\ap_BubblingKinetic_KI_AFTbigdata_pos_mzML\20231006_KL_apAFT4-2_pos_01.mzML</file>
            <file>D:\MZmine running LC-MS files\ap_BubblingKinetic_KI_AFTbigdata_pos_mzML\20231006_KL_apAFT5-1_pos_01.mzML</file>
            <file>D:\MZmine running LC-MS files\ap_BubblingKinetic_KI_AFTbigdata_pos_mzML\20231006_KL_apAFT5-2_pos_01.mzML</file>
            <file>D:\MZmine running LC-MS files\ap_BubblingKinetic_KI_AFTbigdata_pos_mzML\20231006_KL_apAFT6-1_pos_01.mzML</file>
            <file>D:\MZmine running LC-MS files\ap_BubblingKinetic_KI_AFTbigdata_pos_mzML\20231006_KL_apAFT6-2_pos_01.mzML</file>
            <file>D:\MZmine running LC-MS files\ap_BubblingKinetic_KI_AFTbigdata_pos_mzML\20231006_KL_apAFT7-1_pos_01.mzML</file>
            <file>D:\MZmine running LC-MS files\ap_BubblingKinetic_KI_AFTbigdata_pos_mzML\20231006_KL_apAFT7-2_pos_01.mzML</file>
            <file>D:\MZmine running LC-MS files\ap_BubblingKinetic_KI_AFTbigdata_pos_mzML\20231006_KL_apAFT8-1_pos_01.mzML</file>
            <file>D:\MZmine running LC-MS files\ap_BubblingKinetic_KI_AFTbigdata_pos_mzML\20231006_KL_apAFT8-2_pos_01.mzML</file>
            <file>D:\MZmine running LC-MS files\ap_BubblingKinetic_KI_AFTbigdata_pos_mzML\20231006_KL_apAFT9-1_pos_01.mzML</file>
            <file>D:\MZmine running LC-MS files\ap_BubblingKinetic_KI_AFTbigdata_pos_mzML\20231006_KL_apAFT9-2_pos_01.mzML</file>
            <file>D:\MZmine running LC-MS files\ap_BubblingKinetic_KI_AFTbigdata_pos_mzML\20231006_KL_apAFT10-1_pos_01.mzML</file>
            <file>D:\MZmine running LC-MS files\ap_BubblingKinetic_KI_AFTbigdata_pos_mzML\20231006_KL_apAFT10-2_pos_01.mzML</file>
            <file>D:\MZmine running LC-MS files\ap_BubblingKinetic_KI_AFTbigdata_pos_mzML\20231008_KL_apAFT6-1_pos_01.mzML</file>
            <file>D:\MZmine running LC-MS files\ap_BubblingKinetic_KI_AFTbigdata_pos_mzML\20231011_KL_apAFT1-1_pos_01.mzML</file>
            <file>D:\MZmine running LC-MS files\ap_BubblingKinetic_KI_AFTbigdata_pos_mzML\20231011_KL_apAFT1-2_pos_01.mzML</file>
            <file>D:\MZmine running LC-MS files\ap_BubblingKinetic_KI_AFTbigdata_pos_mzML\20231011_KL_apAFT2-1_pos_01.mzML</file>
            <file>D:\MZmine running LC-MS files\ap_BubblingKinetic_KI_AFTbigdata_pos_mzML\20231011_KL_apAFT2-2_pos_01.mzML</file>
            <file>D:\MZmine running LC-MS files\ap_BubblingKinetic_KI_AFTbigdata_pos_mzML\20231011_KL_apAFT3-1_pos_01.mzML</file>
            <file>D:\MZmine running LC-MS files\ap_BubblingKinetic_KI_AFTbigdata_pos_mzML\20231011_KL_apAFT3-2_pos_01.mzML</file>
            <file>D:\MZmine running LC-MS files\ap_BubblingKinetic_KI_AFTbigdata_pos_mzML\20231011_KL_apAFT4-1_pos_01.mzML</file>
            <file>D:\MZmine running LC-MS files\ap_BubblingKinetic_KI_AFTbigdata_pos_mzML\20231011_KL_apAFT4-2_pos_01.mzML</file>
            <file>D:\MZmine running LC-MS files\ap_BubblingKinetic_KI_AFTbigdata_pos_mzML\20231011_KL_apAFT5-1_pos_01.mzML</file>
            <file>D:\MZmine running LC-MS files\ap_BubblingKinetic_KI_AFTbigdata_pos_mzML\20231011_KL_apAFT5-2_pos_01.mzML</file>
            <file>D:\MZmine running LC-MS files\ap_BubblingKinetic_KI_AFTbigdata_pos_mzML\20231011_KL_apAFT6-1_pos_01.mzML</file>
            <file>D:\MZmine running LC-MS files\ap_BubblingKinetic_KI_AFTbigdata_pos_mzML\20231011_KL_apAFT6-2_pos_01.mzML</file>
            <file>D:\MZmine running LC-MS files\ap_BubblingKinetic_KI_AFTbigdata_pos_mzML\20231011_KL_apAFT7-1_pos_01.mzML</file>
            <file>D:\MZmine running LC-MS files\ap_BubblingKinetic_KI_AFTbigdata_pos_mzML\20231011_KL_apAFT7-2_pos_01.mzML</file>
            <file>D:\MZmine running LC-MS files\ap_BubblingKinetic_KI_AFTbigdata_pos_mzML\20231011_KL_apAFT8-1_pos_01.mzML</file>
            <file>D:\MZmine running LC-MS files\ap_BubblingKinetic_KI_AFTbigdata_pos_mzML\20231011_KL_apAFT8-2_pos_01.mzML</file>
            <file>D:\MZmine running LC-MS files\ap_BubblingKinetic_KI_AFTbigdata_pos_mzML\20231011_KL_apAFT9-1_pos_01.mzML</file>
            <file>D:\MZmine running LC-MS files\ap_BubblingKinetic_KI_AFTbigdata_pos_mzML\20231011_KL_apAFT9-2_pos_01.mzML</file>
            <file>D:\MZmine running LC-MS files\ap_BubblingKinetic_KI_AFTbigdata_pos_mzML\20231011_KL_apAFT10-1_pos_01.mzML</file>
            <file>D:\MZmine running LC-MS files\ap_BubblingKinetic_KI_AFTbigdata_pos_mzML\20231011_KL_apAFT10-2_pos_01.mzML</file>
            <file>D:\MZmine running LC-MS files\ap_BubblingKinetic_KI_AFTbigdata_pos_mzML\20231023_KL_apAFT14-1_1ul_pos_01.mzML</file>
            <file>D:\MZmine running LC-MS files\ap_BubblingKinetic_KI_AFTbigdata_pos_mzML\20231023_KL_apAFT14-1_1ul_pos_02.mzML</file>
            <file>D:\MZmine running LC-MS files\ap_BubblingKinetic_KI_AFTbigdata_pos_mzML\20231023_KL_apAFT15-1_1ul_pos_01.mzML</file>
            <file>D:\MZmine running LC-MS files\ap_BubblingKinetic_KI_AFTbigdata_pos_mzML\20231023_KL_apAFT15-1_5ul_pos_01.mzML</file>
            <file>D:\MZmine running LC-MS files\ap_BubblingKinetic_KI_AFTbigdata_pos_mzML\20231030_KL_apAFT14-2_1ul_pos_01.mzML</file>
            <file>D:\MZmine running LC-MS files\ap_BubblingKinetic_KI_AFTbigdata_pos_mzML\20231030_KL_apAFT14-2_1ul_pos_02.mzML</file>
            <file>D:\MZmine running LC-MS files\ap_BubblingKinetic_KI_AFTbigdata_pos_mzML\20231030_KL_apAFT15-2_1ul_pos_01.mzML</file>
            <file>D:\MZmine running LC-MS files\ap_BubblingKinetic_KI_AFTbigdata_pos_mzML\20231030_KL_apAFT15-2_5ul_pos_01.mzML</file>
            <file>D:\MZmine running LC-MS files\ap_BubblingKinetic_KI_AFTbigdata_pos_mzML\20231031_KL_apAFT14-1_1ul_day7_pos_01.mzML</file>
            <file>D:\MZmine running LC-MS files\ap_BubblingKinetic_KI_AFTbigdata_pos_mzML\20231031_KL_apAFT14-1_1ul_day7_pos_02.mzML</file>
            <file>D:\MZmine running LC-MS files\ap_BubblingKinetic_KI_AFTbigdata_pos_mzML\20231031_KL_apAFT15-1_1ul_day7_pos_01.mzML</file>
            <file>D:\MZmine running LC-MS files\ap_BubblingKinetic_KI_AFTbigdata_pos_mzML\20231031_KL_apAFT15-1_5ul_day7_pos_01.mzML</file>
            <file>D:\MZmine running LC-MS files\ap_BubblingKinetic_KI_AFTbigdata_pos_mzML\20231106_KL_apAFT14-1_1ul_day14_pos_01.mzML</file>
            <file>D:\MZmine running LC-MS files\ap_BubblingKinetic_KI_AFTbigdata_pos_mzML\20231106_KL_apAFT14-1_1ul_day14_pos_02.mzML</file>
            <file>D:\MZmine running LC-MS files\ap_BubblingKinetic_KI_AFTbigdata_pos_mzML\20231106_KL_apAFT15-1_1ul_day14_pos_01.mzML</file>
            <file>D:\MZmine running LC-MS files\ap_BubblingKinetic_KI_AFTbigdata_pos_mzML\20231106_KL_apAFT15-1_5ul_day14_pos_01.mzML</file>
            <file>D:\MZmine running LC-MS files\ap_BubblingKinetic_KI_AFTbigdata_pos_mzML\20231107_KL_apAFT14-1_1ul_day15_pos_01.mzML</file>
            <file>D:\MZmine running LC-MS files\ap_BubblingKinetic_KI_AFTbigdata_pos_mzML\20231107_KL_apAFT14-1_1ul_day15_pos_02.mzML</file>
            <file>D:\MZmine running LC-MS files\ap_BubblingKinetic_KI_AFTbigdata_pos_mzML\20231107_KL_apAFT15-1_1ul_day15_pos_01.mzML</file>
            <file>D:\MZmine running LC-MS files\ap_BubblingKinetic_KI_AFTbigdata_pos_mzML\20231107_KL_apAFT15-1_5ul_day15_pos_01.mzML</file>
            <file>D:\MZmine running LC-MS files\ap_BubblingKinetic_KI_AFTbigdata_pos_mzML\20231108_KL_apAFT14-3_1ul_pos_01.mzML</file>
            <file>D:\MZmine running LC-MS files\ap_BubblingKinetic_KI_AFTbigdata_pos_mzML\20231108_KL_apAFT14-3_1ul_pos_02.mzML</file>
            <file>D:\MZmine running LC-MS files\ap_BubblingKinetic_KI_AFTbigdata_pos_mzML\20231108_KL_apAFT15-3_1ul_pos_01.mzML</file>
            <file>D:\MZmine running LC-MS files\ap_BubblingKinetic_KI_AFTbigdata_pos_mzML\20231108_KL_apAFT15-3_5ul_pos_01.mzML</file>
            <file>D:\MZmine running LC-MS files\ap_BubblingKinetic_KI_AFTbigdata_pos_mzML\20231115_KL_apAFT14-1_1ul_day23_pos_01.mzML</file>
            <file>D:\MZmine running LC-MS files\ap_BubblingKinetic_KI_AFTbigdata_pos_mzML\20231115_KL_apAFT14-1_1ul_day23_pos_02.mzML</file>
            <file>D:\MZmine running LC-MS files\ap_BubblingKinetic_KI_AFTbigdata_pos_mzML\20231115_KL_apAFT15-1_1ul_day23_pos_01.mzML</file>
            <file>D:\MZmine running LC-MS files\ap_BubblingKinetic_KI_AFTbigdata_pos_mzML\20231115_KL_apAFT15-1_5ul_day23_pos_01.mzML</file>
            <file>D:\MZmine running LC-MS files\ap_BubblingKinetic_KI_AFTbigdata_pos_mzML\20231117_KL_apAFT14-4_1ul_pos_01.mzML</file>
            <file>D:\MZmine running LC-MS files\ap_BubblingKinetic_KI_AFTbigdata_pos_mzML\20231117_KL_apAFT14-4_1ul_pos_02.mzML</file>
            <file>D:\MZmine running LC-MS files\ap_BubblingKinetic_KI_AFTbigdata_pos_mzML\20231117_KL_apAFT15-4_1ul_pos_01.mzML</file>
            <file>D:\MZmine running LC-MS files\ap_BubblingKinetic_KI_AFTbigdata_pos_mzML\20231117_KL_apAFT15-4_5ul_pos_01.mzML</file>
            <file>D:\MZmine running LC-MS files\ap_BubblingKinetic_KI_AFTbigdata_pos_mzML\20240102_KL_#274_t0min_pos_01.mzML</file>
            <file>D:\MZmine running LC-MS files\ap_BubblingKinetic_KI_AFTbigdata_pos_mzML\20240102_KL_#274_t0min_pos_02.mzML</file>
            <file>D:\MZmine running LC-MS files\ap_BubblingKinetic_KI_AFTbigdata_pos_mzML\20240102_KL_#275_t1min_pos_01.mzML</file>
            <file>D:\MZmine running LC-MS files\ap_BubblingKinetic_KI_AFTbigdata_pos_mzML\20240102_KL_#275_t1min_pos_02.mzML</file>
            <file>D:\MZmine running LC-MS files\ap_BubblingKinetic_KI_AFTbigdata_pos_mzML\20240102_KL_#276_t2min_pos_01.mzML</file>
            <file>D:\MZmine running LC-MS files\ap_BubblingKinetic_KI_AFTbigdata_pos_mzML\20240102_KL_#276_t2min_pos_02.mzML</file>
            <file>D:\MZmine running LC-MS files\ap_BubblingKinetic_KI_AFTbigdata_pos_mzML\20240102_KL_#277_t3min_pos_01.mzML</file>
            <file>D:\MZmine running LC-MS files\ap_BubblingKinetic_KI_AFTbigdata_pos_mzML\20240102_KL_#277_t3min_pos_02.mzML</file>
            <file>D:\MZmine running LC-MS files\ap_BubblingKinetic_KI_AFTbigdata_pos_mzML\20240102_KL_#278_t4min_pos_01.mzML</file>
            <file>D:\MZmine running LC-MS files\ap_BubblingKinetic_KI_AFTbigdata_pos_mzML\20240102_KL_#278_t4min_pos_02.mzML</file>
            <file>D:\MZmine running LC-MS files\ap_BubblingKinetic_KI_AFTbigdata_pos_mzML\20240102_KL_#279_t5min_pos_01.mzML</file>
            <file>D:\MZmine running LC-MS files\ap_BubblingKinetic_KI_AFTbigdata_pos_mzML\20240102_KL_#279_t5min_pos_02.mzML</file>
            <file>D:\MZmine running LC-MS files\ap_BubblingKinetic_KI_AFTbigdata_pos_mzML\20240102_KL_#280_t7min_pos_01.mzML</file>
            <file>D:\MZmine running LC-MS files\ap_BubblingKinetic_KI_AFTbigdata_pos_mzML\20240102_KL_#280_t7min_pos_02.mzML</file>
            <file>D:\MZmine running LC-MS files\ap_BubblingKinetic_KI_AFTbigdata_pos_mzML\20240102_KL_#281_t10min_pos_01.mzML</file>
            <file>D:\MZmine running LC-MS files\ap_BubblingKinetic_KI_AFTbigdata_pos_mzML\20240102_KL_#281_t10min_pos_02.mzML</file>
            <file>D:\MZmine running LC-MS files\ap_BubblingKinetic_KI_AFTbigdata_pos_mzML\20240102_KL_#282_t15min_pos_01.mzML</file>
            <file>D:\MZmine running LC-MS files\ap_BubblingKinetic_KI_AFTbigdata_pos_mzML\20240102_KL_#282_t15min_pos_02.mzML</file>
            <file>D:\MZmine running LC-MS files\ap_BubblingKinetic_KI_AFTbigdata_pos_mzML\20240109_KL_#310_t1min_pos_01.mzML</file>
            <file>D:\MZmine running LC-MS files\ap_BubblingKinetic_KI_AFTbigdata_pos_mzML\20240109_KL_#310_t1min_pos_02.mzML</file>
            <file>D:\MZmine running LC-MS files\ap_BubblingKinetic_KI_AFTbigdata_pos_mzML\20240109_KL_#311_t2min_pos_01.mzML</file>
            <file>D:\MZmine running LC-MS files\ap_BubblingKinetic_KI_AFTbigdata_pos_mzML\20240109_KL_#311_t2min_pos_02.mzML</file>
            <file>D:\MZmine running LC-MS files\ap_BubblingKinetic_KI_AFTbigdata_pos_mzML\20240109_KL_#312_t3min_pos_01.mzML</file>
            <file>D:\MZmine running LC-MS files\ap_BubblingKinetic_KI_AFTbigdata_pos_mzML\20240109_KL_#312_t3min_pos_02.mzML</file>
            <file>D:\MZmine running LC-MS files\ap_BubblingKinetic_KI_AFTbigdata_pos_mzML\20240109_KL_#313_t4min_pos_01.mzML</file>
            <file>D:\MZmine running LC-MS files\ap_BubblingKinetic_KI_AFTbigdata_pos_mzML\20240109_KL_#313_t4min_pos_02.mzML</file>
            <file>D:\MZmine running LC-MS files\ap_BubblingKinetic_KI_AFTbigdata_pos_mzML\20240109_KL_#314_t5min_pos_01.mzML</file>
            <file>D:\MZmine running LC-MS files\ap_BubblingKinetic_KI_AFTbigdata_pos_mzML\20240109_KL_#314_t5min_pos_02.mzML</file>
            <file>D:\MZmine running LC-MS files\ap_BubblingKinetic_KI_AFTbigdata_pos_mzML\20240109_KL_#315_t7min_pos_01.mzML</file>
            <file>D:\MZmine running LC-MS files\ap_BubblingKinetic_KI_AFTbigdata_pos_mzML\20240109_KL_#315_t7min_pos_02.mzML</file>
            <file>D:\MZmine running LC-MS files\ap_BubblingKinetic_KI_AFTbigdata_pos_mzML\20240109_KL_#316_t10min_pos_01.mzML</file>
            <file>D:\MZmine running LC-MS files\ap_BubblingKinetic_KI_AFTbigdata_pos_mzML\20240109_KL_#316_t10min_pos_02.mzML</file>
            <file>D:\MZmine running LC-MS files\ap_BubblingKinetic_KI_AFTbigdata_pos_mzML\20240109_KL_#317_t15min_pos_01.mzML</file>
            <file>D:\MZmine running LC-MS files\ap_BubblingKinetic_KI_AFTbigdata_pos_mzML\20240109_KL_#317_t15min_pos_02.mzML</file>
            <file>D:\MZmine running LC-MS files\ap_BubblingKinetic_KI_AFTbigdata_pos_mzML\20240213_KL_apAFT1-10_ACN_KI_3ul_pos_01.mzML</file>
            <file>D:\MZmine running LC-MS files\ap_BubblingKinetic_KI_AFTbigdata_pos_mzML\20240213_KL_apAFT1-10_ACN_nonKI_3ul_pos_01.mzML</file>
            <file>D:\MZmine running LC-MS files\ap_BubblingKinetic_KI_AFTbigdata_pos_mzML\20240213_KL_apBubble_#282_KI_3ul_pos_01.mzML</file>
            <file>D:\MZmine running LC-MS files\ap_BubblingKinetic_KI_AFTbigdata_pos_mzML\20240213_KL_apBubble_#282_nonKI_3ul_pos_01.mzML</file>
            <file>D:\MZmine running LC-MS files\ap_BubblingKinetic_KI_AFTbigdata_pos_mzML\20240214_KL_apAFT1-10_ACN_KI_3ul_pos_01.mzML</file>
            <file>D:\MZmine running LC-MS files\ap_BubblingKinetic_KI_AFTbigdata_pos_mzML\20240214_KL_apAFT1-10_ACN_nonKI_3ul_pos_01.mzML</file>
            <file>D:\MZmine running LC-MS files\ap_BubblingKinetic_KI_AFTbigdata_pos_mzML\20240214_KL_apBubble_#282_KI_3ul_pos_01.mzML</file>
            <file>D:\MZmine running LC-MS files\ap_BubblingKinetic_KI_AFTbigdata_pos_mzML\20240214_KL_apBubble_#282_nonKI_3ul_pos_01.mzML</file>
            <file>D:\MZmine running LC-MS files\ap_BubblingKinetic_KI_AFTbigdata_pos_mzML\20240215_KL_apAFT1-10_ACN_KI_3ul_pos_01.mzML</file>
            <file>D:\MZmine running LC-MS files\ap_BubblingKinetic_KI_AFTbigdata_pos_mzML\20240215_KL_apAFT1-10_ACN_nonKI_3ul_pos_01.mzML</file>
            <file>D:\MZmine running LC-MS files\ap_BubblingKinetic_KI_AFTbigdata_pos_mzML\20240215_KL_apBubble_#282_KI_3ul_pos_01.mzML</file>
            <file>D:\MZmine running LC-MS files\ap_BubblingKinetic_KI_AFTbigdata_pos_mzML\20240215_KL_apBubble_#282_nonKI_3ul_pos_01.mzML</file>
            <file>D:\MZmine running LC-MS files\ap_BubblingKinetic_KI_AFTbigdata_pos_mzML\20240217_KL_apAFT1-10_ACN_KI_3ul_pos_01.mzML</file>
            <file>D:\MZmine running LC-MS files\ap_BubblingKinetic_KI_AFTbigdata_pos_mzML\20240217_KL_apAFT1-10_ACN_nonKI_3ul_pos_01.mzML</file>
            <file>D:\MZmine running LC-MS files\ap_BubblingKinetic_KI_AFTbigdata_pos_mzML\20240217_KL_apBubble_#282_KI_3ul_pos_01.mzML</file>
            <file>D:\MZmine running LC-MS files\ap_BubblingKinetic_KI_AFTbigdata_pos_mzML\20240217_KL_apBubble_#282_nonKI_3ul_pos_01.mzML</file>
            <file>D:\MZmine running LC-MS files\ap_BubblingKinetic_KI_AFTbigdata_pos_mzML\20240220_KL_apAFT1-10_ACN_KI_3ul_pos_01.mzML</file>
            <file>D:\MZmine running LC-MS files\ap_BubblingKinetic_KI_AFTbigdata_pos_mzML\20240220_KL_apAFT1-10_ACN_nonKI_3ul_pos_01.mzML</file>
            <file>D:\MZmine running LC-MS files\ap_BubblingKinetic_KI_AFTbigdata_pos_mzML\20240220_KL_apBubble_#282_KI_3ul_pos_01.mzML</file>
            <file>D:\MZmine running LC-MS files\ap_BubblingKinetic_KI_AFTbigdata_pos_mzML\20240220_KL_apBubble_#282_nonKI_3ul_pos_01.mzML</file>
            <file>D:\MZmine running LC-MS files\ap_BubblingKinetic_KI_AFTbigdata_pos_mzML\20240222_KL_apAFT1-10_ACN_KI_3ul_pos_01.mzML</file>
            <file>D:\MZmine running LC-MS files\ap_BubblingKinetic_KI_AFTbigdata_pos_mzML\20240222_KL_apAFT1-10_ACN_nonKI_3ul_pos_01.mzML</file>
            <file>D:\MZmine running LC-MS files\ap_BubblingKinetic_KI_AFTbigdata_pos_mzML\20240222_KL_apBubble_#282_KI_3ul_pos_01.mzML</file>
            <file>D:\MZmine running LC-MS files\ap_BubblingKinetic_KI_AFTbigdata_pos_mzML\20240222_KL_apBubble_#282_nonKI_3ul_pos_01.mzML</file>
            <file>D:\MZmine running LC-MS files\ap_BubblingKinetic_KI_AFTbigdata_pos_mzML\20240225_KL_apAFT1-10_ACN_KI_3ul_pos_01.mzML</file>
            <file>D:\MZmine running LC-MS files\ap_BubblingKinetic_KI_AFTbigdata_pos_mzML\20240225_KL_apAFT1-10_ACN_nonKI_3ul_pos_01.mzML</file>
            <file>D:\MZmine running LC-MS files\ap_BubblingKinetic_KI_AFTbigdata_pos_mzML\20240225_KL_apBubble_#282_KI_3ul_pos_01.mzML</file>
            <file>D:\MZmine running LC-MS files\ap_BubblingKinetic_KI_AFTbigdata_pos_mzML\20240225_KL_apBubble_#282_nonKI_3ul_pos_01.mzML</file>
            <file>D:\MZmine running LC-MS files\ap_BubblingKinetic_KI_AFTbigdata_pos_mzML\20240303_KL_apAFT1-10_ACN_KI_3ul_pos_01.mzML</file>
            <file>D:\MZmine running LC-MS files\ap_BubblingKinetic_KI_AFTbigdata_pos_mzML\20240303_KL_apAFT1-10_ACN_nonKI_3ul_pos_01.mzML</file>
            <file>D:\MZmine running LC-MS files\ap_BubblingKinetic_KI_AFTbigdata_pos_mzML\20240303_KL_apBubble_#282_KI_3ul_pos_01.mzML</file>
            <file>D:\MZmine running LC-MS files\ap_BubblingKinetic_KI_AFTbigdata_pos_mzML\20240303_KL_apBubble_#282_nonKI_3ul_pos_01.mzML</file>
            <file>D:\MZmine running LC-MS files\ap_BubblingKinetic_KI_AFTbigdata_pos_mzML\20240311_KL_apAFT1-10_ACN_KI_3ul_pos_01.mzML</file>
            <file>D:\MZmine running LC-MS files\ap_BubblingKinetic_KI_AFTbigdata_pos_mzML\20240311_KL_apAFT1-10_ACN_nonKI_3ul_pos_01.mzML</file>
        </parameter>
        <parameter name="Advanced import" selected="false">
            <parameter name="Scan filters" selected="false">
                <parameter name="Scan number"/>
                <parameter name="Base Filtering Integer"/>
                <parameter name="Retention time"/>
                <parameter name="Mobility"/>
                <parameter name="MS level filter" selected="All MS levels">1</parameter>
                <parameter name="Scan definition"/>
                <parameter name="Polarity">Any</parameter>
                <parameter name="Spectrum type">ANY</parameter>
            </parameter>
            <parameter name="Crop MS1 m/z" selected="false"/>
            <parameter name="MS1 detector (Advanced)" selected="false" selected_item="Factor of lowest signal">
                <module name="Factor of lowest signal">
                    <parameter name="Noise factor">2.5</parameter>
                </module>
                <module name="Auto">
                    <parameter name="Noise level">1000.0</parameter>
                </module>
                <module name="Centroid">
                    <parameter name="Noise level"/>
                </module>
                <module name="Exact mass">
                    <parameter name="Noise level"/>
                </module>
                <module name="Local maxima">
                    <parameter name="Noise level"/>
                </module>
                <module name="Recursive threshold">
                    <parameter name="Noise level"/>
                    <parameter name="Min m/z peak width"/>
                    <parameter name="Max m/z peak width"/>
                </module>
                <module name="Wavelet transform">
                    <parameter name="Noise level"/>
                    <parameter name="Scale level"/>
                    <parameter name="Wavelet window size (%)"/>
                </module>
            </parameter>
            <parameter name="MS2 detector (Advanced)" selected="false" selected_item="Factor of lowest signal">
                <module name="Factor of lowest signal">
                    <parameter name="Noise factor">2.5</parameter>
                </module>
                <module name="Auto">
                    <parameter name="Noise level">1000.0</parameter>
                </module>
                <module name="Centroid">
                    <parameter name="Noise level"/>
                </module>
                <module name="Exact mass">
                    <parameter name="Noise level"/>
                </module>
                <module name="Local maxima">
                    <parameter name="Noise level"/>
                </module>
                <module name="Recursive threshold">
                    <parameter name="Noise level"/>
                    <parameter name="Min m/z peak width"/>
                    <parameter name="Max m/z peak width"/>
                </module>
                <module name="Wavelet transform">
                    <parameter name="Noise level"/>
                    <parameter name="Scale level"/>
                    <parameter name="Wavelet window size (%)"/>
                </module>
            </parameter>
            <parameter name="Denormalize fragment scans (traps)">false</parameter>
        </parameter>
        <parameter name="Metadata file" selected="false"/>
        <parameter name="Spectral library files"/>
    </batchstep>
    <batchstep method="io.github.mzmine.modules.dataprocessing.featdet_massdetection.MassDetectionModule" parameter_version="1">
        <parameter name="Raw data files" type="BATCH_LAST_FILES"/>
        <parameter name="Scan filters" selected="true">
            <parameter name="Scan number"/>
            <parameter name="Base Filtering Integer"/>
            <parameter name="Retention time"/>
            <parameter name="Mobility"/>
            <parameter name="MS level filter" selected="MS1, level = 1">1</parameter>
            <parameter name="Scan definition"/>
            <parameter name="Polarity">+</parameter>
            <parameter name="Spectrum type">CENTROIDED</parameter>
        </parameter>
        <parameter name="Scan types (IMS)">All scan types</parameter>
        <parameter name="Mass detector" selected_item="Centroid">
            <module name="Factor of lowest signal">
                <parameter name="Noise factor">2.5</parameter>
            </module>
            <module name="Auto">
                <parameter name="Noise level">1000.0</parameter>
            </module>
            <module name="Centroid">
                <parameter name="Noise level">20000.0</parameter>
            </module>
            <module name="Exact mass">
                <parameter name="Noise level"/>
            </module>
            <module name="Local maxima">
                <parameter name="Noise level"/>
            </module>
            <module name="Recursive threshold">
                <parameter name="Noise level"/>
                <parameter name="Min m/z peak width"/>
                <parameter name="Max m/z peak width"/>
            </module>
            <module name="Wavelet transform">
                <parameter name="Noise level"/>
                <parameter name="Scale level"/>
                <parameter name="Wavelet window size (%)"/>
            </module>
        </parameter>
        <parameter name="Denormalize fragment scans (traps)">false</parameter>
    </batchstep>
    <batchstep method="io.github.mzmine.modules.dataprocessing.featdet_adapchromatogrambuilder.ModularADAPChromatogramBuilderModule" parameter_version="1">
        <parameter name="Raw data files" type="BATCH_LAST_FILES"/>
        <parameter name="Scan filters" selected="true">
            <parameter name="Scan number"/>
            <parameter name="Base Filtering Integer"/>
            <parameter name="Retention time"/>
            <parameter name="Mobility"/>
            <parameter name="MS level filter" selected="MS1, level = 1">1</parameter>
            <parameter name="Scan definition"/>
            <parameter name="Polarity">+</parameter>
            <parameter name="Spectrum type">ANY</parameter>
        </parameter>
        <parameter name="Minimum consecutive scans">5</parameter>
        <parameter name="Minimum intensity for consecutive scans">40000.0</parameter>
        <parameter name="Minimum absolute height">100000.0</parameter>
        <parameter name="m/z tolerance (scan-to-scan)">
            <absolutetolerance>0.002</absolutetolerance>
            <ppmtolerance>5.0</ppmtolerance>
        </parameter>
        <parameter name="Suffix">chromatograms</parameter>
        <parameter name="Allow single scan chromatograms"/>
    </batchstep>
    <batchstep method="io.github.mzmine.modules.dataprocessing.featdet_smoothing.SmoothingModule" parameter_version="1">
        <parameter name="Feature lists" type="BATCH_LAST_FEATURELISTS"/>
        <parameter name="Smoothing algorithm" selected_item="Loess smoothing">
            <module name="Savitzky Golay">
                <parameter name="Retention time smoothing" selected="false">5</parameter>
                <parameter name="Mobility smoothing" selected="false">5</parameter>
            </module>
            <module name="Loess smoothing">
                <parameter name="Retention time width (scans)" selected="true">5</parameter>
                <parameter name="Mobility width (scans)" selected="false">5</parameter>
            </module>
        </parameter>
        <parameter name="Original feature list">KEEP</parameter>
        <parameter name="Suffix">sm</parameter>
    </batchstep>
    <batchstep method="io.github.mzmine.modules.dataprocessing.featdet_chromatogramdeconvolution.minimumsearch.MinimumSearchFeatureResolverModule" parameter_version="2">
        <parameter name="Feature lists" type="BATCH_LAST_FEATURELISTS"/>
        <parameter name="Suffix">resolved</parameter>
        <parameter name="Original feature list">KEEP</parameter>
        <parameter name="MS/MS scan pairing" selected="false">
            <parameter name="MS1 to MS2 precursor tolerance (m/z)">
                <absolutetolerance>0.01</absolutetolerance>
                <ppmtolerance>10.0</ppmtolerance>
            </parameter>
            <parameter name="Retention time filter" selected="Use feature edges" unit="MINUTES">0.2</parameter>
            <parameter name="Minimum relative feature height" selected="true">0.25</parameter>
            <parameter name="Minimum required signals" selected="true">1</parameter>
            <parameter name="Limit by ion mobility edges">false</parameter>
            <parameter name="Merge MS/MS spectra (TIMS)">false</parameter>
            <parameter name="Minimum signal intensity (absolute, TIMS)" selected="false">250.0</parameter>
            <parameter name="Minimum signal intensity (relative, TIMS)" selected="true">0.01</parameter>
        </parameter>
        <parameter name="Dimension">Retention time</parameter>
        <parameter name="Chromatographic threshold">0.85</parameter>
        <parameter name="Minimum search range RT/Mobility (absolute)">0.05</parameter>
        <parameter name="Minimum relative height">0.0</parameter>
        <parameter name="Minimum absolute height">100000.0</parameter>
        <parameter name="Min ratio of peak top/edge">2.0</parameter>
        <parameter name="Peak duration range (min/mobility)">
            <min>0.05</min>
            <max>2.0</max>
        </parameter>
        <parameter name="Minimum scans (data points)">5</parameter>
    </batchstep>
    <batchstep method="io.github.mzmine.modules.dataprocessing.filter_isotopegrouper.IsotopeGrouperModule" parameter_version="1">
        <parameter name="Feature lists" type="BATCH_LAST_FEATURELISTS"/>
        <parameter name="Name suffix">deisotoped</parameter>
        <parameter name="m/z tolerance (intra-sample)">
            <absolutetolerance>0.002</absolutetolerance>
            <ppmtolerance>5.0</ppmtolerance>
        </parameter>
        <parameter name="Retention time tolerance" unit="MINUTES">0.05</parameter>
        <parameter name="Mobility tolerance" selected="false"/>
        <parameter name="Monotonic shape">true</parameter>
        <parameter name="Maximum charge">1</parameter>
        <parameter name="Representative isotope">Most intense</parameter>
        <parameter name="Never remove feature with MS2">true</parameter>
        <parameter name="Original feature list">KEEP</parameter>
    </batchstep>
    <batchstep method="io.github.mzmine.modules.dataprocessing.filter_isotopefinder.IsotopeFinderModule" parameter_version="1">
        <parameter name="Feature lists" type="BATCH_LAST_FEATURELISTS"/>
        <parameter name="Chemical elements">C</parameter>
        <parameter name="m/z tolerance (feature-to-scan)">
            <absolutetolerance>0.002</absolutetolerance>
            <ppmtolerance>5.0</ppmtolerance>
        </parameter>
        <parameter name="Maximum charge of isotope m/z">1</parameter>
        <parameter name="Search in scans">SINGLE MOST INTENSE</parameter>
    </batchstep>
    <batchstep method="io.github.mzmine.modules.dataprocessing.norm_rtcalibration.RTCorrectionModule" parameter_version="1">
        <parameter name="Feature lists" type="BATCH_LAST_FEATURELISTS"/>
        <parameter name="Name suffix">RT_corrected</parameter>
        <parameter name="m/z tolerance">
            <absolutetolerance>0.002</absolutetolerance>
            <ppmtolerance>5.0</ppmtolerance>
        </parameter>
        <parameter name="Retention time tolerance" unit="MINUTES">0.2</parameter>
        <parameter name="Minimum standard intensity">200000.0</parameter>
        <parameter name="Original feature list">KEEP</parameter>
    </batchstep>
    <batchstep method="io.github.mzmine.modules.dataprocessing.align_join.JoinAlignerModule" parameter_version="1">
        <parameter name="Feature lists" type="BATCH_LAST_FEATURELISTS"/>
        <parameter name="Feature list name">Aligned feature list</parameter>
        <parameter name="m/z tolerance (sample-to-sample)">
            <absolutetolerance>0.002</absolutetolerance>
            <ppmtolerance>5.0</ppmtolerance>
        </parameter>
        <parameter name="Weight for m/z">3.0</parameter>
        <parameter name="Retention time tolerance" unit="MINUTES">0.1</parameter>
        <parameter name="Weight for RT">1.0</parameter>
        <parameter name="Mobility tolerance" selected="false"/>
        <parameter name="Mobility weight">1.0</parameter>
        <parameter name="Require same charge state">false</parameter>
        <parameter name="Require same ID">false</parameter>
        <parameter name="Compare isotope pattern" selected="false">
            <parameter name="Isotope m/z tolerance">
                <absolutetolerance>0.001</absolutetolerance>
                <ppmtolerance>5.0</ppmtolerance>
            </parameter>
            <parameter name="Minimum absolute intensity">1000.0</parameter>
            <parameter name="Minimum score">0.85</parameter>
        </parameter>
        <parameter name="Compare spectra similarity" selected="false">
            <parameter name="Spectral m/z tolerance">
                <absolutetolerance>0.001</absolutetolerance>
                <ppmtolerance>10.0</ppmtolerance>
            </parameter>
            <parameter name="MS level">2</parameter>
            <parameter name="Compare spectra similarity" selected_item="Weighted cosine similarity">
                <module name="Weighted cosine similarity">
                    <parameter name="Weights">MassBank (mz^2 * I^0.5)</parameter>
                    <parameter name="Minimum  cos similarity">0.7</parameter>
                    <parameter name="Handle unmatched signals">KEEP ALL AND MATCH TO ZERO</parameter>
                </module>
                <module name="Composite cosine identity (e.g., GC-EI-MS; similar to NIST search)">
                    <parameter name="Weights">MassBank (mz^2 * I^0.5)</parameter>
                    <parameter name="Minimum  cos similarity">0.7</parameter>
                    <parameter name="Handle unmatched signals">KEEP ALL AND MATCH TO ZERO</parameter>
                </module>
            </parameter>
        </parameter>
        <parameter name="Original feature list">KEEP</parameter>
    </batchstep>
    <batchstep method="io.github.mzmine.modules.dataprocessing.gapfill_peakfinder.PeakFinderModule" parameter_version="1">
        <parameter name="Feature lists" type="BATCH_LAST_FEATURELISTS"/>
        <parameter name="Name suffix">gap-filled</parameter>
        <parameter name="Intensity tolerance">0.15</parameter>
        <parameter name="m/z tolerance (sample-to-sample)">
            <absolutetolerance>0.002</absolutetolerance>
            <ppmtolerance>5.0</ppmtolerance>
        </parameter>
        <parameter name="Retention time tolerance" unit="MINUTES">0.15</parameter>
        <parameter name="RT correction">true</parameter>
        <parameter name="Parallel (never combined with RT correction)">false</parameter>
        <parameter name="Original feature list">KEEP</parameter>
    </batchstep>
    <batchstep method="io.github.mzmine.modules.dataprocessing.filter_duplicatefilter.DuplicateFilterModule" parameter_version="1">
        <parameter name="Feature lists" type="BATCH_LAST_FEATURELISTS"/>
        <parameter name="Name suffix">RemoveDuplicates</parameter>
        <parameter name="Filter mode">OLD AVERAGE</parameter>
        <parameter name="m/z tolerance">
            <absolutetolerance>0.002</absolutetolerance>
            <ppmtolerance>5.0</ppmtolerance>
        </parameter>
        <parameter name="RT tolerance" unit="MINUTES">0.1</parameter>
        <parameter name="Mobility tolerance" selected="false">0.008</parameter>
        <parameter name="Require same identification">false</parameter>
        <parameter name="Original feature list">KEEP</parameter>
    </batchstep>
    <batchstep method="io.github.mzmine.modules.dataprocessing.filter_rowsfilter.RowsFilterModule" parameter_version="2">
        <parameter name="Feature lists" type="BATCH_LAST_FEATURELISTS"/>
        <parameter name="Name suffix">featureListRowsFiltered</parameter>
        <parameter name="Minimum aligned features (samples)" selected="true">
            <abs>4</abs>
            <rel>0.03</rel>
        </parameter>
        <parameter name="Minimum features in an isotope pattern" selected="true">2</parameter>
        <parameter name="Validate 13C isotope pattern" selected="true">
            <parameter name="m/z tolerance">
                <absolutetolerance>0.002</absolutetolerance>
                <ppmtolerance>5.0</ppmtolerance>
            </parameter>
            <parameter name="Max charge">1</parameter>
            <parameter name="Estimate minimum carbon">true</parameter>
            <parameter name="Remove if 13C">true</parameter>
            <parameter name="Exclude isotopes">H,N,O</parameter>
        </parameter>
        <parameter name="Remove redundant isotope rows">true</parameter>
        <parameter name="m/z" selected="false"/>
        <parameter name="Retention time" selected="true">
            <min>3.0</min>
            <max>28.0</max>
        </parameter>
        <parameter name="features duration range" selected="true">
            <min>0.05</min>
            <max>2.0</max>
        </parameter>
        <parameter name="Chromatographic FWHM" selected="false">
            <min>0.0</min>
            <max>1.0</max>
        </parameter>
        <parameter name="Charge" selected="false">
            <min>1</min>
            <max>2</max>
        </parameter>
        <parameter name="Kendrick mass defect" selected="false">
            <parameter name="Kendrick mass defect">
                <min>0.0</min>
                <max>1.0</max>
            </parameter>
            <parameter name="Kendrick mass base"/>
            <parameter name="Shift">0.0</parameter>
            <parameter name="Charge">1</parameter>
            <parameter name="Divisor">1</parameter>
            <parameter name="Use Remainder of Kendrick mass">false</parameter>
        </parameter>
        <parameter name="Parameter">No parameters defined</parameter>
        <parameter name="Only identified?">false</parameter>
        <parameter name="Text in identity" selected="false"/>
        <parameter name="Text in comment" selected="false"/>
        <parameter name="Keep or remove rows">Keep rows that match all criteria</parameter>
        <parameter name="Feature with MS2 scan">false</parameter>
        <parameter name="Never remove feature with MS2">true</parameter>
        <parameter name="Never remove annotated rows">false</parameter>
        <parameter name="Reset the feature number ID">true</parameter>
        <parameter name="Mass defect" selected="false"/>
        <parameter name="Original feature list">KEEP</parameter>
    </batchstep>
    <batchstep method="io.github.mzmine.modules.dataprocessing.group_metacorrelate.corrgrouping.CorrelateGroupingModule" parameter_version="3">
        <parameter name="Feature lists" type="BATCH_LAST_FEATURELISTS"/>
        <parameter name="RT tolerance" unit="MINUTES">0.1</parameter>
        <parameter name="Minimum feature height">0.0</parameter>
        <parameter name="Intensity threshold for correlation">0.0</parameter>
        <parameter name="Min samples filter">
            <parameter name="Min samples in all">
                <abs>4</abs>
                <rel>0.03</rel>
            </parameter>
            <parameter name="Min samples in group">
                <abs>4</abs>
                <rel>0.03</rel>
            </parameter>
            <parameter name="Min %-intensity overlap">0.0</parameter>
            <parameter name="Exclude gap-filled features">false</parameter>
        </parameter>
        <parameter name="Feature shape correlation" selected="true">
            <parameter name="Min data points">5</parameter>
            <parameter name="Min data points on edge">2</parameter>
            <parameter name="Measure">PEARSON</parameter>
            <parameter name="Min feature shape correlation">0.4</parameter>
            <parameter name="Min total correlation" selected="false">0.5</parameter>
        </parameter>
        <parameter name="Feature height correlation" selected="false">
            <parameter name="Minimum samples">3</parameter>
            <parameter name="Measure">PEARSON</parameter>
            <parameter name="Min correlation">0.2</parameter>
        </parameter>
        <parameter name="Suffix (or auto)" selected="true">corr-Pearson</parameter>
        <parameter name="Advanced" selected="false">
            <parameter name="Keep extended stats">false</parameter>
            <parameter name="Simplify for ≥ samples">250</parameter>
        </parameter>
    </batchstep>
    <batchstep method="io.github.mzmine.modules.dataprocessing.id_ion_identity_networking.ionidnetworking.IonNetworkingModule" parameter_version="1">
        <parameter name="Feature lists" type="BATCH_LAST_FEATURELISTS"/>
        <parameter name="m/z tolerance (intra-sample)">
            <absolutetolerance>0.002</absolutetolerance>
            <ppmtolerance>5.0</ppmtolerance>
        </parameter>
        <parameter name="Check">AVGERAGE</parameter>
        <parameter name="Min height">0.0</parameter>
        <parameter name="Ion identity library">
            <parameter name="Maximum charge">1</parameter>
            <parameter name="Maximum molecules/cluster">1</parameter>
            <parameter name="Adducts">
                <adduct_type selected="false">
                    <subpart charge="-1" mass_difference="-1.007276" mol_formula="H" name="H" type="ADDUCT"/>
                </adduct_type>
                <adduct_type selected="false">
                    <subpart charge="1" mass_difference="-5.4858E-4" mol_formula="" name="e" type="ADDUCT"/>
                </adduct_type>
                <adduct_type selected="true">
                    <subpart charge="1" mass_difference="1.007276" mol_formula="H" name="H" type="ADDUCT"/>
                </adduct_type>
                <adduct_type selected="true">
                    <subpart charge="1" mass_difference="22.989218" mol_formula="Na" name="Na" type="ADDUCT"/>
                </adduct_type>
                <adduct_type selected="true">
                    <subpart charge="1" mass_difference="38.963158" mol_formula="K" name="K" type="ADDUCT"/>
                </adduct_type>
                <adduct_type selected="true">
                    <subpart charge="1" mass_difference="18.033823" mol_formula="NH4" name="NH4" type="ADDUCT"/>
                </adduct_type>
                <adduct_type selected="false">
                    <subpart charge="1" mass_difference="-5.4858E-4" mol_formula="" name="e" type="ADDUCT"/>
                    <subpart charge="1" mass_difference="-5.4858E-4" mol_formula="" name="e" type="ADDUCT"/>
                </adduct_type>
                <adduct_type selected="false">
                    <subpart charge="1" mass_difference="1.007276" mol_formula="H" name="H" type="ADDUCT"/>
                    <subpart charge="1" mass_difference="1.007276" mol_formula="H" name="H" type="ADDUCT"/>
                </adduct_type>
                <adduct_type selected="false">
                    <subpart charge="2" mass_difference="39.96149382" mol_formula="Ca" name="Ca" type="ADDUCT"/>
                </adduct_type>
                <adduct_type selected="false">
                    <subpart charge="2" mass_difference="55.93384" mol_formula="Fe" name="Fe" type="ADDUCT"/>
                </adduct_type>
                <adduct_type selected="false">
                    <subpart charge="2" mass_difference="47.96953482" mol_formula="Mg" name="Mg" type="ADDUCT"/>
                </adduct_type>
                <adduct_type selected="false">
                    <subpart charge="1" mass_difference="1.007276" mol_formula="H" name="H" type="ADDUCT"/>
                    <subpart charge="1" mass_difference="22.989218" mol_formula="Na" name="Na" type="ADDUCT"/>
                </adduct_type>
                <adduct_type selected="false">
                    <subpart charge="1" mass_difference="1.007276" mol_formula="H" name="H" type="ADDUCT"/>
                    <subpart charge="1" mass_difference="18.033823" mol_formula="NH4" name="NH4" type="ADDUCT"/>
                </adduct_type>
                <adduct_type selected="false">
                    <subpart charge="1" mass_difference="1.007276" mol_formula="H" name="H" type="ADDUCT"/>
                    <subpart charge="1" mass_difference="38.963158" mol_formula="K" name="K" type="ADDUCT"/>
                </adduct_type>
                <adduct_type selected="false">
                    <subpart charge="-1" mass_difference="-1.007276" mol_formula="H" name="H" type="ADDUCT"/>
                    <subpart charge="1" mass_difference="22.989218" mol_formula="Na" name="Na" type="ADDUCT"/>
                    <subpart charge="1" mass_difference="22.989218" mol_formula="Na" name="Na" type="ADDUCT"/>
                </adduct_type>
                <adduct_type selected="false">
                    <subpart charge="2" mass_difference="39.96149382" mol_formula="Ca" name="Ca" type="ADDUCT"/>
                    <subpart charge="-1" mass_difference="-1.007276" mol_formula="H" name="H" type="ADDUCT"/>
                </adduct_type>
                <adduct_type selected="false">
                    <subpart charge="2" mass_difference="55.93384" mol_formula="Fe" name="Fe" type="ADDUCT"/>
                    <subpart charge="-1" mass_difference="-1.007276" mol_formula="H" name="H" type="ADDUCT"/>
                </adduct_type>
                <adduct_type selected="false">
                    <subpart charge="1" mass_difference="0.0" mol_formula="" name="e" type="ADDUCT"/>
                </adduct_type>
                <adduct_type selected="false">
                    <subpart charge="-1" mass_difference="-1.007276" mol_formula="H" name="H" type="ADDUCT"/>
                    <subpart charge="2" mass_difference="47.96953482" mol_formula="Mg" name="Mg" type="ADDUCT"/>
                </adduct_type>
                <adduct_type selected="false">
                    <subpart charge="0" mass_difference="-18.010565" mol_formula="H2O" name="H2O" type="NEUTRAL_LOSS"/>
                    <subpart charge="1" mass_difference="-5.4858E-4" mol_formula="null" name="e" type="ADDUCT"/>
                </adduct_type>
                <adduct_type selected="false">
                    <subpart charge="0" mass_difference="-18.010565" mol_formula="H2O" name="H2O" type="NEUTRAL_LOSS"/>
                </adduct_type>
                <adduct_type selected="false">
                    <subpart charge="1" mass_difference="1.007276" mol_formula="H" name="H" type="ADDUCT"/>
                    <subpart charge="0" mass_difference="-18.010565" mol_formula="H2O" name="H2O" type="NEUTRAL_LOSS"/>
                    <subpart charge="0" mass_difference="-18.010565" mol_formula="H2O" name="H2O" type="NEUTRAL_LOSS"/>
                </adduct_type>
                <adduct_type selected="true">
                    <subpart charge="1" mass_difference="1.007276" mol_formula="H" name="H" type="ADDUCT"/>
                    <subpart charge="0" mass_difference="-18.010565" mol_formula="H2O" name="H2O" type="NEUTRAL_LOSS"/>
                </adduct_type>
                <adduct_type selected="false">
                    <subpart charge="1" mass_difference="1.007276" mol_formula="H" name="H" type="ADDUCT"/>
                    <subpart charge="0" mass_difference="-18.010565" mol_formula="H2O" name="H2O" type="NEUTRAL_LOSS"/>
                    <subpart charge="0" mass_difference="-18.010565" mol_formula="H2O" name="H2O" type="NEUTRAL_LOSS"/>
                    <subpart charge="0" mass_difference="-18.010565" mol_formula="H2O" name="H2O" type="NEUTRAL_LOSS"/>
                </adduct_type>
                <adduct_type selected="true">
                    <subpart charge="1" mass_difference="4.9786" mol_formula="" name="Na-H2O" type="ADDUCT"/>
                </adduct_type>
                <adduct_type selected="true">
                    <subpart charge="1" mass_difference="0.0232" mol_formula="" name="NH4-H2O" type="ADDUCT"/>
                </adduct_type>
                <adduct_type selected="true">
                    <subpart charge="1" mass_difference="20.9526" mol_formula="" name="K-H2O" type="ADDUCT"/>
                </adduct_type>
                <modification_type selected="false">
                    <subpart charge="0" mass_difference="-18.010565" mol_formula="H2O" name="H2O" type="NEUTRAL_LOSS"/>
                </modification_type>
                <modification_type selected="false">
                    <subpart charge="0" mass_difference="-18.010565" mol_formula="H2O" name="H2O" type="NEUTRAL_LOSS"/>
                    <subpart charge="0" mass_difference="-18.010565" mol_formula="H2O" name="H2O" type="NEUTRAL_LOSS"/>
                </modification_type>
                <modification_type selected="false">
                    <subpart charge="0" mass_difference="-18.010565" mol_formula="H2O" name="H2O" type="NEUTRAL_LOSS"/>
                    <subpart charge="0" mass_difference="-18.010565" mol_formula="H2O" name="H2O" type="NEUTRAL_LOSS"/>
                    <subpart charge="0" mass_difference="-18.010565" mol_formula="H2O" name="H2O" type="NEUTRAL_LOSS"/>
                </modification_type>
                <modification_type selected="false">
                    <subpart charge="0" mass_difference="-18.010565" mol_formula="H2O" name="H2O" type="NEUTRAL_LOSS"/>
                    <subpart charge="0" mass_difference="-18.010565" mol_formula="H2O" name="H2O" type="NEUTRAL_LOSS"/>
                    <subpart charge="0" mass_difference="-18.010565" mol_formula="H2O" name="H2O" type="NEUTRAL_LOSS"/>
                    <subpart charge="0" mass_difference="-18.010565" mol_formula="H2O" name="H2O" type="NEUTRAL_LOSS"/>
                </modification_type>
                <modification_type selected="false">
                    <subpart charge="0" mass_difference="-18.010565" mol_formula="H2O" name="H2O" type="NEUTRAL_LOSS"/>
                    <subpart charge="0" mass_difference="-18.010565" mol_formula="H2O" name="H2O" type="NEUTRAL_LOSS"/>
                    <subpart charge="0" mass_difference="-18.010565" mol_formula="H2O" name="H2O" type="NEUTRAL_LOSS"/>
                    <subpart charge="0" mass_difference="-18.010565" mol_formula="H2O" name="H2O" type="NEUTRAL_LOSS"/>
                    <subpart charge="0" mass_difference="-18.010565" mol_formula="H2O" name="H2O" type="NEUTRAL_LOSS"/>
                </modification_type>
                <modification_type selected="false">
                    <subpart charge="0" mass_difference="-17.026549" mol_formula="NH3" name="NH3" type="NEUTRAL_LOSS"/>
                </modification_type>
                <modification_type selected="false">
                    <subpart charge="0" mass_difference="15.99491462" mol_formula="O" name="O" type="CLUSTER"/>
                </modification_type>
                <modification_type selected="false">
                    <subpart charge="0" mass_difference="-27.994915" mol_formula="CO" name="CO" type="NEUTRAL_LOSS"/>
                </modification_type>
                <modification_type selected="false">
                    <subpart charge="0" mass_difference="-43.989829" mol_formula="CO2" name="CO2" type="NEUTRAL_LOSS"/>
                </modification_type>
                <modification_type selected="false">
                    <subpart charge="0" mass_difference="-28.031301" mol_formula="C2H4" name="C2H4" type="NEUTRAL_LOSS"/>
                </modification_type>
                <modification_type selected="false">
                    <subpart charge="0" mass_difference="46.005479" mol_formula="CHOOH" name="HFA" type="CLUSTER"/>
                </modification_type>
                <modification_type selected="false">
                    <subpart charge="0" mass_difference="60.021129" mol_formula="CH3COOH" name="HAc" type="CLUSTER"/>
                </modification_type>
                <modification_type selected="false">
                    <subpart charge="0" mass_difference="32.026215" mol_formula="CH3OH" name="MeOH" type="CLUSTER"/>
                </modification_type>
                <modification_type selected="false">
                    <subpart charge="0" mass_difference="41.026549" mol_formula="CH3CN" name="ACN" type="CLUSTER"/>
                </modification_type>
                <modification_type selected="false">
                    <subpart charge="0" mass_difference="60.058064" mol_formula="C3H8O" name="IsoProp" type="CLUSTER"/>
                </modification_type>
            </parameter>
        </parameter>
        <parameter name="Annotation refinement" selected="false">
            <parameter name="Minimum size" selected="false">2</parameter>
            <parameter name="Delete small networks without major ion">false</parameter>
            <parameter name="Delete smaller networks: Link threshold" selected="false">4</parameter>
            <parameter name="Delete networks without monomer">false</parameter>
            <parameter name="Delete rows witout ion id">false</parameter>
        </parameter>
    </batchstep>
    <batchstep method="io.github.mzmine.modules.dataprocessing.id_ion_identity_networking.formula.prediction.FormulaPredictionIonNetworkModule" parameter_version="1">
        <parameter name="Feature lists" type="BATCH_LAST_FEATURELISTS"/>
        <parameter name="m/z tolerance">
            <absolutetolerance>0.002</absolutetolerance>
            <ppmtolerance>5.0</ppmtolerance>
        </parameter>
        <parameter name="Center by ppm offset">0.0</parameter>
        <parameter name="Sorting" selected="true">
            <parameter name="Max ppm distance (weight)">8.0</parameter>
            <parameter name="Weight isotope pattern score">2.0</parameter>
            <parameter name="Weight MS/MS score">0.0</parameter>
        </parameter>
        <parameter name="Elements">O[0-25]H[1-80]C[1-40]</parameter>
        <parameter name="Handle higher m/z">
            <option>EXCLUDE</option>
            <value>800.0</value>
            <operator>GREATER_EQ</operator>
        </parameter>
        <parameter name="Element count heuristics" selected="true">
            <parameter name="H/C ratio">true</parameter>
            <parameter name="NOPS/C ratios">true</parameter>
            <parameter name="Multiple element counts">true</parameter>
        </parameter>
        <parameter name="RDBE restrictions" selected="true">
            <parameter name="RDBE range">
                <min>0.0</min>
                <max>10.0</max>
            </parameter>
            <parameter name="RDBE must be an integer">true</parameter>
        </parameter>
        <parameter name="Isotope pattern filter" selected="true">
            <parameter name="Isotope m/z tolerance">
                <absolutetolerance>0.002</absolutetolerance>
                <ppmtolerance>5.0</ppmtolerance>
            </parameter>
            <parameter name="Minimum absolute intensity">10000.0</parameter>
            <parameter name="Minimum score">0.85</parameter>
        </parameter>
        <parameter name="MS/MS filter" selected="false">
            <parameter name="MS/MS m/z tolerance">
                <absolutetolerance>0.001</absolutetolerance>
                <ppmtolerance>5.0</ppmtolerance>
            </parameter>
            <parameter name="MS/MS score threshold"/>
            <parameter name="Use only top N signals" selected="true">20</parameter>
        </parameter>
    </batchstep>
</batch>
